# Supplementary material for: N-Isopropyl-3-methyl-2-nitro­benzamide
Source: Acta Crystallogr Sect E Struct Rep Online. 2009 Aug 29;65(Pt 9):o2278. doi: 10.1107/S1600536809031997 (PMC2970120; doi:10.1107/S1600536809031997)
Supplement: Supplementary file 1 [file e-65-o2278-sup1.cif]

##############################################################################
###                                                                        ###
###        Electronic paper (Acta Crystallographica Section E)             ###
###                                                                        ###
##############################################################################
#                                                                            #
# This CIF contains the data in a paper accepted for publication in Acta     #
# Crystallographica Section E. It conforms to the requirements of Notes      #
# for Authors for Section E, and has been peer reviewed under the auspices   #
# of the IUCr Commission on Journals.                                        #
#                                                                            #
# Full details of the Crystallographic Information File format               #
# are given in the paper "The Crystallographic Information File (CIF):       #
# a New Standard Archive File for Crystallography" by S. R. Hall, F. H.      #
# Allen and I. D. Brown [Acta Cryst. (1991), A47, 655-685].                  #
#                                                                            #
# The current version of the core CIF dictionary is obtainable from          #
# ftp://ftp.iucr.org/pub/cif_core.dic. The current version number is 2.4.    #
#                                                                            #
# Software is freely available for graphical display of the structure(s) in  #
# this CIF.  For information consult the CIF home page http://www.iucr.org/  #
# cif/home.html                                                              #
#                                                                            #
# This file may be used for bona fide research purposes within the           #
# scientific community so long as proper attribution is given to the journal # 
# article from which it was obtained.                                        #
#                                                                            #
##############################################################################
                                             
data_I
_audit_creation_method     SHELXL97
_chemical_name_systematic
;
<i>N</i>-Isopropyl-3-methyl-2-nitrobenzamide
;
_chemical_name_common     ?
_chemical_formula_moiety     'C11 H14 N2 O3'
_chemical_formula_sum     'C11 H14 N2 O3'
_chemical_formula_iupac     'C11 H14 N2 O3'
_chemical_formula_weight     222.24
_chemical_melting_point     ?
_symmetry_cell_setting     Orthorhombic
_symmetry_space_group_name_H-M     'P b c a'
_symmetry_space_group_name_Hall     '-P 2ac 2ab'
loop_
    _symmetry_equiv_pos_as_xyz
    'x, y, z'
    '-x+1/2, -y, z+1/2'
    '-x, y+1/2, -z+1/2'
    'x+1/2, -y+1/2, -z'
    '-x, -y, -z'
    'x-1/2, y, -z-1/2'
    'x, -y-1/2, z-1/2'
    '-x-1/2, y-1/2, z'
_cell_length_a     9.4230(19)
_cell_length_b     13.250(3)
_cell_length_c     20.041(4)
_cell_angle_alpha     90.00
_cell_angle_beta     90.00
_cell_angle_gamma     90.00
_cell_volume     2502.2(9)
_cell_formula_units_Z     8
_cell_measurement_reflns_used     25
_cell_measurement_theta_min     10
_cell_measurement_theta_max     13
_cell_measurement_temperature     298(2)
_exptl_crystal_description     'needle'
_exptl_crystal_colour     'colourless'
_exptl_crystal_size_max     0.30
_exptl_crystal_size_mid     0.20
_exptl_crystal_size_min     0.10
_exptl_crystal_density_diffrn     1.180
_exptl_crystal_density_meas     ?
_exptl_crystal_density_method     'not measured'
_exptl_crystal_F_000     944
_exptl_absorpt_coefficient_mu     0.087
_exptl_absorpt_correction_type     psi-scan
_exptl_absorpt_process_details     '(North <i>et al.</i>, 1968)'
_exptl_absorpt_correction_T_min     0.9744
_exptl_absorpt_correction_T_max     0.9914
_exptl_special_details
;
;
_diffrn_ambient_temperature     298(2)
_diffrn_radiation_type     MoK\a
_diffrn_radiation_wavelength     0.71073
_diffrn_radiation_source     'fine--focus sealed tube'
_diffrn_radiation_monochromator     graphite
_diffrn_measurement_device_type     'Enraf--Nonius CAD-4'
_diffrn_measurement_method     \w/2\q
_diffrn_reflns_number     2260
_diffrn_reflns_av_R_equivalents     0.0000
_diffrn_reflns_av_sigmaI/netI     0.0620
_diffrn_reflns_theta_min     2.03
_diffrn_reflns_theta_max     25.25
_diffrn_reflns_theta_full     25.25
_diffrn_measured_fraction_theta_max     0.999
_diffrn_measured_fraction_theta_full     0.999
_diffrn_reflns_limit_h_min     0
_diffrn_reflns_limit_h_max     11
_diffrn_reflns_limit_k_min     0
_diffrn_reflns_limit_k_max     15
_diffrn_reflns_limit_l_min     0
_diffrn_reflns_limit_l_max     24
_diffrn_standards_number     3
_diffrn_standards_interval_count     200
_diffrn_standards_interval_time     7200
_diffrn_standards_decay_%     1
_refine_special_details
;
 Refinement of <i>F</i>^2^ against ALL reflections. The weighted
 <i>R</i>--factor <i>wR</i> and goodness of fit <i>S</i> are based on
 <i>F</i>^2^, conventional <i>R</i>--factors <i>R</i> are based on <i>F</i>,
 with <i>F</i> set to zero for negative <i>F</i>^2^. The threshold expression
 of <i>F</i>^2^ > \s(<i>F</i>^2^) is used only for calculating
 <i>R</i>--factors(gt) <i>etc</i>. and is not relevant to the choice of
 reflections for refinement. <i>R</i>--factors based on <i>F</i>^2^ are
 statistically about twice as large as those based on <i>F</i>, and
 <i>R</i>--factors based on ALL data will be even larger.
;
_reflns_number_total     2260
_reflns_number_gt     1135
_reflns_threshold_expression     I>2\s(I)
_refine_ls_structure_factor_coef     Fsqd
_refine_ls_matrix_type     full
_refine_ls_R_factor_all     0.1399
_refine_ls_R_factor_gt     0.0664
_refine_ls_wR_factor_gt     0.1400
_refine_ls_wR_factor_ref     0.1740
_refine_ls_goodness_of_fit_ref     1.003
_refine_ls_restrained_S_all     1.003
_refine_ls_number_reflns     2260
_refine_ls_number_parameters     146
_refine_ls_number_restraints     0
_refine_ls_hydrogen_treatment     constr
_refine_ls_weighting_scheme     calc
_refine_ls_weighting_details
              'calc w=1/[\s^2^(Fo^2^)+(0.06P)^2^+0.9P] where P=(Fo^2^+2Fc^2^)/3'
_atom_sites_solution_hydrogens     geom
_atom_sites_solution_primary     direct
_atom_sites_solution_secondary     difmap
_refine_ls_shift/su_max     0.000
_refine_ls_shift/su_mean     0.000
_refine_diff_density_max     0.217
_refine_diff_density_min     -0.156
_refine_ls_extinction_method     'SHELXL97 (Sheldrick, 2008)'
_refine_ls_extinction_coef     0.0059(11)
_refine_ls_extinction_expression
                                  'Fc^*^=kFc[1+0.001xFc^2^\l^3^/sin(2\q)]^-1/4^'
loop_
    _atom_type_symbol
    _atom_type_description
    _atom_type_scat_dispersion_real
    _atom_type_scat_dispersion_imag
    _atom_type_scat_source
    'C' 'C' 0.0033 0.0016
                         'International Tables Vol C Tables 4.2.6.8 and 6.1.1.4'
    'H' 'H' 0.0000 0.0000
                         'International Tables Vol C Tables 4.2.6.8 and 6.1.1.4'
    'N' 'N' 0.0061 0.0033
                         'International Tables Vol C Tables 4.2.6.8 and 6.1.1.4'
    'O' 'O' 0.0106 0.0060
                         'International Tables Vol C Tables 4.2.6.8 and 6.1.1.4'
_computing_data_collection     'CAD-4 EXPRESS (Enraf--Nonius, 1994)'
_computing_cell_refinement     'CAD-4 EXPRESS (Enraf--Nonius, 1994)'
_computing_data_reduction     'XCAD4 (Harms & Wocadlo, 1995)'
_computing_structure_solution     'SHELXS97 (Sheldrick, 2008)'
_computing_structure_refinement     'SHELXL97 (Sheldrick, 2008)'
_computing_molecular_graphics     'SHELXTL (Sheldrick, 2008)'
_computing_publication_material     'SHELXTL (Sheldrick, 2008)'
loop_
    _atom_site_type_symbol
    _atom_site_label
    _atom_site_fract_x
    _atom_site_fract_y
    _atom_site_fract_z
    _atom_site_U_iso_or_equiv
    _atom_site_adp_type
    _atom_site_calc_flag
    _atom_site_refinement_flags
    _atom_site_occupancy
    _atom_site_disorder_assembly
    _atom_site_disorder_group
    O O1 0.1002(2) 0.4262(2) 0.21752(13) 0.0801(9) Uani d . 1 . .
    N N1 -0.0987(3) 0.4490(2) 0.27836(16) 0.0642(9) Uani d . 1 . .
    H H1A -0.1881 0.4367 0.2809 0.077 Uiso calc R 1 . .
    C C1 0.0066(6) 0.4504(4) 0.3892(3) 0.1265(19) Uani d . 1 . .
    H H1B 0.0699 0.3974 0.3756 0.190 Uiso calc R 1 . .
    H H1C -0.0769 0.4215 0.4089 0.190 Uiso calc R 1 . .
    H H1D 0.0533 0.4928 0.4212 0.190 Uiso calc R 1 . .
    O O2 -0.0336(3) 0.51283(19) 0.09602(15) 0.0890(10) Uani d . 1 . .
    N N2 0.0028(3) 0.4269(2) 0.08678(16) 0.0635(8) Uani d . 1 . .
    C C2 -0.1321(5) 0.5952(3) 0.3487(2) 0.1034(16) Uani d . 1 . .
    H H2A -0.1543 0.6345 0.3099 0.155 Uiso calc R 1 . .
    H H2B -0.0871 0.6374 0.3814 0.155 Uiso calc R 1 . .
    H H2C -0.2178 0.5675 0.3670 0.155 Uiso calc R 1 . .
    O O3 0.1088(3) 0.4024(2) 0.05598(16) 0.1007(11) Uani d . 1 . .
    C C3 -0.0342(4) 0.5115(3) 0.32994(19) 0.0676(11) Uani d . 1 . .
    H H3A 0.0523 0.5415 0.3114 0.081 Uiso calc R 1 . .
    C C4 -0.0271(3) 0.4105(2) 0.22794(18) 0.0540(9) Uani d . 1 . .
    C C5 -0.1076(3) 0.3415(2) 0.18197(18) 0.0519(9) Uani d . 1 . .
    C C6 -0.1956(4) 0.2662(3) 0.2058(2) 0.0698(11) Uani d . 1 . .
    H H6A -0.2102 0.2600 0.2516 0.084 Uiso calc R 1 . .
    C C7 -0.2619(4) 0.2004(3) 0.1630(2) 0.0793(12) Uani d . 1 . .
    H H7A -0.3206 0.1500 0.1798 0.095 Uiso calc R 1 . .
    C C8 -0.2420(4) 0.2086(3) 0.0961(2) 0.0736(11) Uani d . 1 . .
    H H8A -0.2884 0.1636 0.0679 0.088 Uiso calc R 1 . .
    C C9 -0.1545(4) 0.2819(3) 0.0684(2) 0.0642(10) Uani d . 1 . .
    C C10 -0.0889(3) 0.3463(2) 0.11363(19) 0.0540(9) Uani d . 1 . .
    C C11 -0.1371(5) 0.2899(3) -0.0058(2) 0.0973(15) Uani d . 1 . .
    H H11A -0.0743 0.3448 -0.0160 0.146 Uiso calc R 1 . .
    H H11B -0.2279 0.3020 -0.0260 0.146 Uiso calc R 1 . .
    H H11C -0.0981 0.2282 -0.0228 0.146 Uiso calc R 1 . .
loop_
    _atom_site_aniso_label
    _atom_site_aniso_U_11
    _atom_site_aniso_U_22
    _atom_site_aniso_U_33
    _atom_site_aniso_U_12
    _atom_site_aniso_U_13
    _atom_site_aniso_U_23
    O1 0.0298(12) 0.130(2) 0.0802(19) -0.0125(14) 0.0014(13) -0.0014(17)
    N1 0.0309(14) 0.083(2) 0.079(2) -0.0139(15) 0.0058(16) -0.0135(18)
    C1 0.146(5) 0.126(4) 0.107(4) 0.021(4) -0.047(4) 0.009(4)
    O2 0.096(2) 0.0519(16) 0.119(3) -0.0036(16) 0.0068(18) 0.0099(17)
    N2 0.0583(19) 0.064(2) 0.068(2) -0.0068(18) -0.0004(17) -0.0036(17)
    C2 0.106(4) 0.079(3) 0.125(4) 0.010(3) -0.028(3) -0.028(3)
    O3 0.078(2) 0.114(2) 0.111(2) -0.0197(18) 0.0431(19) -0.0240(19)
    C3 0.053(2) 0.084(3) 0.066(3) -0.019(2) 0.001(2) -0.005(2)
    C4 0.0306(17) 0.064(2) 0.068(2) -0.0026(17) -0.0016(18) 0.009(2)
    C5 0.0355(17) 0.049(2) 0.071(2) -0.0031(16) 0.0008(17) 0.0032(19)
    C6 0.058(2) 0.074(3) 0.077(3) -0.011(2) 0.002(2) 0.005(2)
    C7 0.076(3) 0.065(3) 0.096(3) -0.025(2) -0.003(3) 0.005(3)
    C8 0.070(3) 0.060(2) 0.091(3) -0.011(2) -0.014(3) -0.004(2)
    C9 0.061(2) 0.054(2) 0.078(3) 0.0006(19) -0.003(2) 0.000(2)
    C10 0.0430(19) 0.046(2) 0.073(3) 0.0032(17) 0.0025(18) 0.0047(19)
    C11 0.115(4) 0.097(3) 0.080(3) -0.018(3) -0.006(3) -0.010(3)
_geom_special_details
;
 All s.u.'s (except the s.u. in the dihedral angle between two l.s. planes)
 are estimated using the full covariance matrix. The cell s.u.'s are taken
 into account individually in the estimation of s.u.'s in distances, angles
 and torsion angles; correlations between s.u.'s in cell parameters are only
 used when they are defined by crystal symmetry. An approximate (isotropic)
 treatment of cell s.u.'s is used for estimating s.u.'s involving l.s.
 planes.
;
loop_
    _geom_bond_atom_site_label_1
    _geom_bond_atom_site_label_2
    _geom_bond_site_symmetry_2
    _geom_bond_distance
    _geom_bond_publ_flag
    O1 C4 . 1.235(3) ?
    N1 C4 . 1.318(4) ?
    N1 C3 . 1.457(4) ?
    N1 H1A . 0.8600 ?
    C1 C3 . 1.488(6) ?
    C1 H1B . 0.9600 ?
    C1 H1C . 0.9600 ?
    C1 H1D . 0.9600 ?
    O2 N2 . 1.203(3) ?
    N2 O3 . 1.218(3) ?
    N2 C10 . 1.475(4) ?
    C2 C3 . 1.491(5) ?
    C2 H2A . 0.9600 ?
    C2 H2B . 0.9600 ?
    C2 H2C . 0.9600 ?
    C3 H3A . 0.9800 ?
    C4 C5 . 1.503(4) ?
    C5 C6 . 1.382(4) ?
    C5 C10 . 1.383(5) ?
    C6 C7 . 1.375(5) ?
    C6 H6A . 0.9300 ?
    C7 C8 . 1.357(5) ?
    C7 H7A . 0.9300 ?
    C8 C9 . 1.391(5) ?
    C8 H8A . 0.9300 ?
    C9 C10 . 1.391(5) ?
    C9 C11 . 1.499(5) ?
    C11 H11A . 0.9600 ?
    C11 H11B . 0.9600 ?
    C11 H11C . 0.9600 ?
loop_
    _geom_angle_atom_site_label_1
    _geom_angle_atom_site_label_2
    _geom_angle_atom_site_label_3
    _geom_angle_site_symmetry_1
    _geom_angle_site_symmetry_3
    _geom_angle
    _geom_angle_publ_flag
    C4 N1 C3 . . 123.4(3) ?
    C4 N1 H1A . . 118.3 ?
    C3 N1 H1A . . 118.3 ?
    C3 C1 H1B . . 109.5 ?
    C3 C1 H1C . . 109.5 ?
    H1B C1 H1C . . 109.5 ?
    C3 C1 H1D . . 109.5 ?
    H1B C1 H1D . . 109.5 ?
    H1C C1 H1D . . 109.5 ?
    O2 N2 O3 . . 124.3(3) ?
    O2 N2 C10 . . 117.5(3) ?
    O3 N2 C10 . . 118.2(3) ?
    C3 C2 H2A . . 109.5 ?
    C3 C2 H2B . . 109.5 ?
    H2A C2 H2B . . 109.5 ?
    C3 C2 H2C . . 109.5 ?
    H2A C2 H2C . . 109.5 ?
    H2B C2 H2C . . 109.5 ?
    N1 C3 C1 . . 111.4(3) ?
    N1 C3 C2 . . 110.1(3) ?
    C1 C3 C2 . . 111.3(4) ?
    N1 C3 H3A . . 108.0 ?
    C1 C3 H3A . . 108.0 ?
    C2 C3 H3A . . 108.0 ?
    O1 C4 N1 . . 124.1(3) ?
    O1 C4 C5 . . 119.3(3) ?
    N1 C4 C5 . . 116.6(3) ?
    C6 C5 C10 . . 116.9(3) ?
    C6 C5 C4 . . 122.0(3) ?
    C10 C5 C4 . . 120.9(3) ?
    C7 C6 C5 . . 120.9(4) ?
    C7 C6 H6A . . 119.5 ?
    C5 C6 H6A . . 119.5 ?
    C8 C7 C6 . . 120.2(4) ?
    C8 C7 H7A . . 119.9 ?
    C6 C7 H7A . . 119.9 ?
    C7 C8 C9 . . 122.2(4) ?
    C7 C8 H8A . . 118.9 ?
    C9 C8 H8A . . 118.9 ?
    C10 C9 C8 . . 115.6(4) ?
    C10 C9 C11 . . 123.7(4) ?
    C8 C9 C11 . . 120.7(4) ?
    C5 C10 C9 . . 124.1(3) ?
    C5 C10 N2 . . 118.0(3) ?
    C9 C10 N2 . . 117.8(3) ?
    C9 C11 H11A . . 109.5 ?
    C9 C11 H11B . . 109.5 ?
    H11A C11 H11B . . 109.5 ?
    C9 C11 H11C . . 109.5 ?
    H11A C11 H11C . . 109.5 ?
    H11B C11 H11C . . 109.5 ?
loop_
    _geom_torsion_atom_site_label_1
    _geom_torsion_atom_site_label_2
    _geom_torsion_atom_site_label_3
    _geom_torsion_atom_site_label_4
    _geom_torsion_site_symmetry_1
    _geom_torsion_site_symmetry_2
    _geom_torsion_site_symmetry_3
    _geom_torsion_site_symmetry_4
    _geom_torsion
    _geom_torsion_publ_flag
    C4 N1 C3 C1 . . . . -95.0(4) ?
    C4 N1 C3 C2 . . . . 141.1(4) ?
    C3 N1 C4 O1 . . . . -3.0(6) ?
    C3 N1 C4 C5 . . . . 175.6(3) ?
    O1 C4 C5 C6 . . . . 132.9(4) ?
    N1 C4 C5 C6 . . . . -45.8(4) ?
    O1 C4 C5 C10 . . . . -42.6(5) ?
    N1 C4 C5 C10 . . . . 138.7(3) ?
    C10 C5 C6 C7 . . . . -0.6(5) ?
    C4 C5 C6 C7 . . . . -176.3(3) ?
    C5 C6 C7 C8 . . . . -0.2(6) ?
    C6 C7 C8 C9 . . . . 0.5(6) ?
    C7 C8 C9 C10 . . . . 0.0(6) ?
    C7 C8 C9 C11 . . . . -178.9(4) ?
    C6 C5 C10 C9 . . . . 1.1(5) ?
    C4 C5 C10 C9 . . . . 176.8(3) ?
    C6 C5 C10 N2 . . . . 179.1(3) ?
    C4 C5 C10 N2 . . . . -5.2(5) ?
    C8 C9 C10 C5 . . . . -0.8(5) ?
    C11 C9 C10 C5 . . . . 178.0(4) ?
    C8 C9 C10 N2 . . . . -178.8(3) ?
    C11 C9 C10 N2 . . . . 0.0(5) ?
    O2 N2 C10 C5 . . . . -62.5(4) ?
    O3 N2 C10 C5 . . . . 118.6(4) ?
    O2 N2 C10 C9 . . . . 115.6(4) ?
    O3 N2 C10 C9 . . . . -63.3(4) ?
loop_
    _geom_hbond_atom_site_label_D
    _geom_hbond_atom_site_label_H
    _geom_hbond_atom_site_label_A
    _geom_hbond_site_symmetry_A
    _geom_hbond_distance_DH
    _geom_hbond_distance_HA
    _geom_hbond_distance_DA
    _geom_hbond_angle_DHA
    _geom_hbond_publ_flag
    N1 H1A O1 6_556 0.86 2.00 2.855(3) 173.00 y
    C11 H11A O3 . 0.96 2.37 3.021(5) 124.00 y
data_global
_journal_date_recd_electronic     2009-07-03
_journal_date_accepted     2009-08-12
_journal_name_full     'Acta Crystallographica, Section E'
_journal_year     2009
_journal_volume     65
_journal_issue      9
_journal_page_first     o2278
_journal_page_last     o2278
_journal_paper_category     QO
_journal_coeditor_code     RK2153
_publ_contact_author
;
Dan-bi Tian
Department of Applied Chemistry
College of Science
Nanjing University of Technology
Nanjing 210009
People's Republic of China
;
_publ_contact_author_email     tiandanbi@126.com
_publ_section_title
;
<i>N</i>-Isopropyl-3-methyl-2-nitrobenzamide
;
loop_
    _publ_author_name
    _publ_author_address
    'Yu Chen'
;
Department of Applied Chemistry
College of Science
Nanjing University of Technology
Nanjing 210009
People's Republic of China
;
    'Li-hua Guo'
;
Department of Applied Chemistry
College of Science
Nanjing University of Technology
Nanjing 210009
People's Republic of China
;
    'Wei Song'
;
Department of Applied Chemistry
College of Science
Nanjing University of Technology
Nanjing 210009
People's Republic of China
;
    'Jing Zhang'
;
Department of Applied Chemistry
College of Science
Nanjing University of Technology
Nanjing 210009
People's Republic of China
;
    'Dan-bi Tian'
;
Department of Applied Chemistry
College of Science
Nanjing University of Technology
Nanjing 210009
People's Republic of China
;
