# Supplementary material for: N-Isopropyl-3-methyl-2-nitro­benzamide
Source: Acta Crystallogr Sect E Struct Rep Online. 2009 Aug 29;65(Pt 9):o2278. doi: 10.1107/S1600536809031997 (PMC2970120; doi:10.1107/S1600536809031997)
Supplement: Supplementary file 2 [file e-65-o2278-Isup2.hkl]

# 
# h,k,l, Fc-squared, Fo-squared, sigma(Fo-squared) and status flag 
# 
data_I
_shelx_title ' X in Pbca' 
_shelx_refln_list_code          4 
_shelx_F_calc_maximum      264.88 
_exptl_crystal_F_000       944.00 
_reflns_d_resolution_high  0.8330 
 
loop_ 
 _symmetry_equiv_pos_as_xyz 
 'x, y, z' 
 '-x+1/2, -y, z+1/2' 
 '-x, y+1/2, -z+1/2' 
 'x+1/2, -y+1/2, -z' 
 '-x, -y, -z' 
 'x-1/2, y, -z-1/2' 
 'x, -y-1/2, z-1/2' 
 '-x-1/2, y-1/2, z' 
 
_cell_length_a     9.4230 
_cell_length_b    13.2500 
_cell_length_c    20.0410 
_cell_angle_alpha  90.000 
_cell_angle_beta   90.000 
_cell_angle_gamma  90.000 
 
_shelx_F_squared_multiplier     1.000 
 
loop_ 
 _refln_index_h 
 _refln_index_k 
 _refln_index_l 
 _refln_F_squared_calc 
 _refln_F_squared_meas 
 _refln_F_squared_sigma 
 _refln_observed_status 
   2   0   0    18253.57    18490.44    305.90 o 
   4   0   0      900.56     1015.43     24.46 o 
   6   0   0      950.65      817.14     29.36 o 
   8   0   0     1162.40     1179.97     42.42 o 
  10   0   0      556.54      455.68     33.55 o 
   2   1   0     8379.04     8269.71     49.63 o 
   4   1   0      279.55      338.46     14.75 o 
   6   1   0       39.05       50.12      8.97 o 
   8   1   0        1.70        2.37     11.68 o 
  10   1   0        2.50       20.49     15.07 o 
   0   2   0     4855.97     4756.78     30.31 o 
   2   2   0    70162.44    76391.88    758.87 o 
   4   2   0      531.70      474.09     17.81 o 
   6   2   0       21.60       19.64      8.30 o 
   8   2   0       30.29       26.42     13.04 o 
  10   2   0      114.77       89.59     22.69 o 
   2   3   0    18383.10    17588.37    358.55 o 
   4   3   0      632.11      628.92     21.38 o 
   6   3   0      630.84      557.35     26.11 o 
   8   3   0       25.33       38.10     12.02 o 
  10   3   0        4.99       -3.22     17.27 o 
   0   4   0     1217.52     1264.79     22.66 o 
   2   4   0      509.35      455.74     15.95 o 
   4   4   0     4114.15     4330.44     56.37 o 
   6   4   0      460.69      510.67     25.25 o 
   8   4   0      135.05      147.00     19.98 o 
  10   4   0      114.35       78.24     22.35 o 
   2   5   0      114.76      148.38     10.50 o 
   4   5   0     2217.81     2147.96     42.92 o 
   6   5   0       36.56       45.55     11.01 o 
   8   5   0      136.00      117.37     18.29 o 
  10   5   0        0.04      -16.42     16.42 o 
   0   6   0     2636.43     2735.95     42.19 o 
   2   6   0        4.56       10.84      6.60 o 
   4   6   0      222.66      190.42     14.40 o 
   6   6   0      209.14      218.17     20.50 o 
   8   6   0       31.59       59.43     15.58 o 
  10   6   0       45.95       51.48     18.80 o 
   2   7   0     1500.48     1252.55     34.17 o 
   4   7   0       50.35       42.00     11.35 o 
   6   7   0     1338.21     1408.73     46.34 o 
   8   7   0      402.96      417.64     28.63 o 
  10   7   0        0.52       16.59     15.41 o 
   0   8   0      776.32      641.11     25.11 o 
   2   8   0       40.50       29.97      9.99 o 
   4   8   0        0.63       -9.99      9.99 o 
   6   8   0      203.02      208.34     20.66 o 
   8   8   0      114.77      149.20     22.69 o 
   2   9   0      360.40      422.95     23.55 o 
   4   9   0        7.91       16.42      9.48 o 
   6   9   0      394.09      448.66     29.48 o 
   8   9   0      322.89      295.60     30.32 o 
   0  10   0      404.26      408.91     24.57 o 
   2  10   0       44.79       21.34     11.68 o 
   4  10   0      433.68      456.84     27.11 o 
   6  10   0       97.54       81.62     17.95 o 
   8  10   0       49.36       66.04     20.49 o 
   2  11   0      267.25      241.23     21.34 o 
   4  11   0      239.26      220.04     22.36 o 
   6  11   0       14.74       10.84     15.75 o 
   8  11   0       26.20       44.36     19.30 o 
   0  12   0      127.67      118.55     16.94 o 
   2  12   0      625.87      601.38     33.56 o 
   4  12   0        0.16      -14.56     14.56 o 
   6  12   0       14.62       26.75     16.25 o 
   2  13   0      143.78      195.95     20.66 o 
   4  13   0       11.54       -1.52     16.09 o 
   6  13   0        6.47       10.84     16.59 o 
   0  14   0      312.37      319.66     27.10 o 
   2  14   0        7.01        6.43     14.56 o 
   4  14   0       18.35       34.88     15.58 o 
   2  15   0       14.76       19.47     16.76 o 
   1   1   1     6725.05     6461.42    143.45 o 
   2   1   1     6619.09     6448.33     44.11 o 
   3   1   1       42.30       28.96      5.93 o 
   4   1   1      748.87      764.26     22.41 o 
   5   1   1      114.16      115.17     11.35 o 
   6   1   1      507.54      521.29     24.24 o 
   7   1   1       18.82       43.18     10.67 o 
   8   1   1      172.22      144.14     18.46 o 
   9   1   1       82.80       96.19     16.76 o 
  10   1   1       76.03       42.84     19.64 o 
  11   1   1       26.79       -9.14     21.84 o 
   0   2   1    23061.79    23517.84    308.00 o 
   1   2   1       21.67       16.43      3.39 o 
   2   2   1    13030.01    13490.49     69.47 o 
   3   2   1      586.29      634.14     17.99 o 
   4   2   1     1834.65     2087.34     36.97 o 
   5   2   1      280.23      299.76     17.28 o 
   6   2   1      289.59      331.75     18.98 o 
   7   2   1       74.37       57.24     13.55 o 
   8   2   1       96.58       66.05     14.39 o 
   9   2   1        3.64       20.83     12.02 o 
  10   2   1      483.07      438.86     31.86 o 
  11   2   1        0.67       -7.28     18.63 o 
   1   3   1     3216.35     3296.86     33.29 o 
   2   3   1     1298.31     1366.52     24.87 o 
   3   3   1     2269.09     2455.03     36.38 o 
   4   3   1      239.06      220.45     13.56 o 
   5   3   1      521.67      515.27     23.06 o 
   6   3   1      231.21      249.88     16.94 o 
   7   3   1        0.68       -9.48     11.18 o 
   8   3   1      208.99      209.02     21.51 o 
   9   3   1       10.17        9.99     14.90 o 
  10   3   1       14.22       45.55     14.73 o 
  11   3   1        5.94       -3.73     16.76 o 
   0   4   1    10087.44     9697.65     63.19 o 
   1   4   1      887.64      760.31     18.53 o 
   2   4   1      659.13      728.65     20.03 o 
   3   4   1     6123.19     6502.87     62.91 o 
   4   4   1      615.50      778.56     25.44 o 
   5   4   1      496.57      562.67     23.73 o 
   6   4   1      320.21      304.82     20.16 o 
   7   4   1       30.15       50.46     11.01 o 
   8   4   1      220.12      204.45     21.34 o 
   9   4   1       58.20       62.82     16.43 o 
  10   4   1       68.35       63.33     19.30 o 
   1   5   1      101.49      110.61      9.15 o 
   2   5   1     1347.03     1347.26     29.43 o 
   3   5   1      883.94      827.66     25.64 o 
   4   5   1       55.41       63.00      9.65 o 
   5   5   1       22.36       -1.69      9.31 o 
   6   5   1        2.00       -8.97     10.50 o 
   7   5   1        9.16       13.72     10.84 o 
   8   5   1       88.61       87.21     15.92 o 
   9   5   1       61.54       55.88     15.75 o 
  10   5   1        1.05       -8.64     15.92 o 
   0   6   1       59.26       74.35      7.96 o 
   1   6   1        0.58       11.68      5.42 o 
   2   6   1      122.97      123.48     11.52 o 
   3   6   1      158.85      204.97     15.08 o 
   4   6   1      805.38      748.51     28.16 o 
   5   6   1      949.38      875.51     32.41 o 
   6   6   1       60.11       57.24     11.01 o 
   7   6   1      103.86      109.23     19.31 o 
   8   6   1        8.85       30.48     14.56 o 
   9   6   1        5.35        3.22     13.04 o 
  10   6   1       89.32       74.68     19.98 o 
   1   7   1       52.11       79.42      9.65 o 
   2   7   1      233.13      238.04     15.42 o 
   3   7   1      136.03       94.85     11.86 o 
   4   7   1      865.67      872.34     31.89 o 
   5   7   1      125.89       86.71     14.57 o 
   6   7   1       90.03       75.19     17.95 o 
   7   7   1      146.00      134.13     19.31 o 
   8   7   1       43.67       42.33     15.41 o 
   9   7   1        0.00       -3.22     15.41 o 
  10   7   1        0.09      -11.18     16.25 o 
   0   8   1       24.72       15.75      8.64 o 
   1   8   1       20.88       20.66      9.65 o 
   2   8   1      403.48      389.98     20.68 o 
   3   8   1       18.65       26.25      7.62 o 
   4   8   1      389.02      367.04     23.89 o 
   5   8   1      288.37      291.56     22.53 o 
   6   8   1      440.70      383.30     28.13 o 
   7   8   1      246.35      202.08     23.54 o 
   8   8   1       51.53       57.07     17.27 o 
   9   8   1       21.13       15.58     18.12 o 
   1   9   1       99.08      142.09     15.07 o 
   2   9   1       10.47       20.83      8.64 o 
   3   9   1       86.06       84.84     12.87 o 
   4   9   1       87.60       97.38     14.23 o 
   5   9   1       25.92       16.76     12.53 o 
   6   9   1      309.88      323.57     24.90 o 
   7   9   1       16.61       17.61     15.24 o 
   8   9   1      136.27      101.44     22.86 o 
   9   9   1       11.22        9.14     15.41 o 
   0  10   1      574.14      573.99     27.80 o 
   1  10   1       11.44       13.38     10.16 o 
   2  10   1      617.79      611.31     30.51 o 
   3  10   1        3.49       -7.96     12.87 o 
   4  10   1       31.25       22.86     11.51 o 
   5  10   1       53.07       41.99     15.07 o 
   6  10   1       35.96       17.10     14.56 o 
   7  10   1        6.71      -17.10     17.10 o 
   8  10   1        9.61       12.19     15.41 o 
   1  11   1       23.17       29.97     13.38 o 
   2  11   1       61.07       96.35     17.10 o 
   3  11   1      181.37      152.27     19.65 o 
   4  11   1       60.71       29.30     16.76 o 
   5  11   1        0.43       -4.23     11.85 o 
   6  11   1       36.49       60.45     16.76 o 
   7  11   1        0.00       11.85     15.07 o 
   8  11   1      109.63      101.95     20.83 o 
   0  12   1      804.90      744.01     37.13 o 
   1  12   1       86.84       85.01     16.93 o 
   2  12   1       15.19       10.50     14.22 o 
   3  12   1       40.75       30.31     15.75 o 
   4  12   1        7.11        2.88     14.05 o 
   5  12   1        0.37       12.53     11.68 o 
   6  12   1       29.03       35.22     15.07 o 
   7  12   1        3.42       16.42     13.04 o 
   1  13   1      187.72      261.85     24.22 o 
   2  13   1       91.94       92.29     18.12 o 
   3  13   1        2.74      -13.38     13.38 o 
   4  13   1        2.28        9.65     14.56 o 
   5  13   1        0.36       -5.08     13.38 o 
   6  13   1       11.55       16.25     16.25 o 
   0  14   1       65.64       75.35     17.61 o 
   1  14   1       40.21       47.41     15.41 o 
   2  14   1       23.09       27.43     19.30 o 
   3  14   1        0.00       11.68     14.22 o 
   4  14   1        0.52       12.19     11.51 o 
   5  14   1        0.06      -14.73     17.27 o 
   1  15   1        0.65        6.94     15.75 o 
   3  15   1        8.95       36.57     14.39 o 
   0   0   2     5853.60     5488.56    112.34 o 
   1   0   2     7615.51     7016.36    152.95 o 
   2   0   2       55.57       75.88      5.59 o 
   3   0   2     3398.99     3659.46     39.88 o 
   4   0   2      123.92      148.22     10.67 o 
   5   0   2     1674.85     1833.35     37.94 o 
   6   0   2      910.84     1147.76     34.79 o 
   7   0   2       20.03       26.08      9.65 o 
   8   0   2        4.20        0.00     11.18 o 
   9   0   2        3.22       12.36     12.87 o 
  10   0   2      316.34      352.01     29.14 o 
  11   0   2       18.63       32.68     18.79 o 
   1   1   2    12737.79    12238.76    217.66 o 
   2   1   2      344.96      348.34     11.03 o 
   3   1   2     2350.42     2539.57     34.21 o 
   4   1   2      107.09      164.47     11.35 o 
   5   1   2      587.03      763.35     25.27 o 
   6   1   2      277.04      248.38     18.47 o 
   7   1   2       21.91        6.10     11.68 o 
   8   1   2       15.82       26.08     11.85 o 
   9   1   2       64.14       84.33     16.26 o 
  10   1   2        7.15        9.48     14.56 o 
  11   1   2       28.06        0.00     18.29 o 
   0   2   2     6341.20     6249.55     38.27 o 
   1   2   2    19569.04    18975.43    310.27 o 
   2   2   2      558.63      602.72     15.79 o 
   3   2   2      163.93      119.62      9.66 o 
   4   2   2     2619.80     2658.35     41.84 o 
   5   2   2       11.47       12.19      6.60 o 
   6   2   2      192.97      190.06     14.74 o 
   7   2   2      471.49      475.23     25.76 o 
   8   2   2       55.73       76.03     12.70 o 
   9   2   2        1.57        4.23     11.68 o 
  10   2   2        0.08       -1.52     15.75 o 
  11   2   2        1.33       16.59     15.24 o 
   1   3   2     3023.88     2854.06     31.85 o 
   2   3   2     2102.79     1845.79     29.06 o 
   3   3   2       18.81        7.45      5.76 o 
   4   3   2      477.07      540.08     21.03 o 
   5   3   2      423.91      341.89     18.31 o 
   6   3   2       10.12       13.55      8.97 o 
   7   3   2       50.20       37.08     12.19 o 
   8   3   2      116.96      114.99     18.97 o 
   9   3   2      136.62      119.90     20.66 o 
  10   3   2       54.51       62.15     17.61 o 
  11   3   2        2.47       29.80     15.58 o 
   0   4   2      300.84      376.08     13.23 o 
   1   4   2     3185.17     3143.04     37.95 o 
   2   4   2      369.57      458.85     16.11 o 
   3   4   2      100.28       77.40      9.99 o 
   4   4   2       55.64       33.70      9.14 o 
   5   4   2       27.89       20.83     10.84 o 
   6   4   2       26.21       25.57      8.81 o 
   7   4   2       16.47       -3.39     11.68 o 
   8   4   2       60.29       63.84     16.43 o 
   9   4   2       33.25       45.55     15.24 o 
  10   4   2       15.35        5.08     15.58 o 
   1   5   2      832.95      914.44     23.10 o 
   2   5   2        0.08       -3.39      5.25 o 
   3   5   2       37.62       24.22      7.96 o 
   4   5   2       11.57       34.88      7.62 o 
   5   5   2      796.39      817.46     30.70 o 
   6   5   2      226.81      219.54     17.79 o 
   7   5   2       83.52       79.76     15.07 o 
   8   5   2        0.02       -7.96     13.71 o 
   9   5   2       45.36       34.88     14.73 o 
  10   5   2        2.44      -17.27     18.12 o 
   0   6   2      605.19      520.50     19.00 o 
   1   6   2     2015.04     2057.95     38.17 o 
   2   6   2        0.48        2.03      5.42 o 
   3   6   2     2478.69     2499.69     45.17 o 
   4   6   2       22.17        6.60      8.81 o 
   5   6   2       15.86       14.05     11.34 o 
   6   6   2        2.04      -11.68     11.68 o 
   7   6   2      552.04      533.04     32.88 o 
   8   6   2       55.78       47.24     16.26 o 
   9   6   2       35.48       20.49     16.42 o 
  10   6   2       11.68        5.42     17.78 o 
   1   7   2      850.58      813.97     27.16 o 
   2   7   2        3.96        4.40      7.11 o 
   3   7   2        4.17       -6.43      9.48 o 
   4   7   2       37.11       34.37      9.65 o 
   5   7   2       59.52       49.79     12.02 o 
   6   7   2      241.18      212.25     19.82 o 
   7   7   2       72.77       80.44     15.75 o 
   8   7   2       67.01       46.91     18.46 o 
   9   7   2        0.55        9.82     15.75 o 
  10   7   2        1.07       -1.86     16.25 o 
   0   8   2       95.93      145.82     13.38 o 
   1   8   2       20.64       28.28      8.81 o 
   2   8   2       70.53       44.88     11.01 o 
   3   8   2      325.37      310.25     21.01 o 
   4   8   2      173.93      150.92     16.77 o 
   5   8   2       11.37        8.80     12.19 o 
   6   8   2      294.15      310.19     24.06 o 
   7   8   2       15.82       23.54     15.07 o 
   8   8   2        3.97      -12.36     15.92 o 
   9   8   2       49.87       50.29     16.93 o 
   1   9   2      364.67      371.45     21.52 o 
   2   9   2      182.99      188.53     16.43 o 
   3   9   2      107.13      101.95     14.23 o 
   4   9   2      110.86      109.23     14.90 o 
   5   9   2       78.19       70.11     16.60 o 
   6   9   2       82.98       76.03     19.14 o 
   7   9   2       91.75       79.76     17.27 o 
   8   9   2       53.82       49.28     19.30 o 
   9   9   2        8.73        3.73     16.93 o 
   0  10   2      362.19      363.97     22.37 o 
   1  10   2        0.00        0.00      9.82 o 
   2  10   2       23.36       15.07     10.67 o 
   3  10   2      537.06      545.59     29.49 o 
   4  10   2      345.53      364.60     26.26 o 
   5  10   2      115.38      122.61     18.97 o 
   6  10   2       36.46        1.52     15.41 o 
   7  10   2        7.34       -9.48     14.56 o 
   8  10   2        0.00       15.75     15.75 o 
   1  11   2      326.45      305.98     24.57 o 
   2  11   2       98.92      104.32     15.92 o 
   3  11   2       54.64       59.10     13.72 o 
   4  11   2       17.39       24.04     11.85 o 
   5  11   2        5.17       12.87     11.34 o 
   6  11   2        0.14        0.00     13.71 o 
   7  11   2        3.74       22.01     13.21 o 
   8  11   2        0.00      -18.12     18.12 o 
   0  12   2       82.52       93.82     16.43 o 
   1  12   2       50.36       20.83     17.27 o 
   2  12   2        1.01       15.92     11.68 o 
   3  12   2      145.05      129.05     19.14 o 
   4  12   2        7.26       11.68     14.05 o 
   5  12   2        2.60        1.52     13.38 o 
   6  12   2       16.49       26.92     14.73 o 
   7  12   2        0.49       29.12     13.21 o 
   1  13   2        0.24        1.52     11.68 o 
   2  13   2       41.61       41.15     15.92 o 
   3  13   2       14.30       38.10     13.04 o 
   4  13   2        1.70        9.65     11.85 o 
   5  13   2       12.38       11.85     18.29 o 
   6  13   2        3.12       25.40     12.87 o 
   0  14   2       37.31       59.94     17.44 o 
   1  14   2       71.73       88.90     19.14 o 
   2  14   2        0.02        0.00     14.90 o 
   3  14   2        1.63        6.77     15.75 o 
   4  14   2        0.08      -10.50     14.90 o 
   5  14   2        0.08      -12.87     16.25 o 
   1  15   2       39.13       48.94     18.46 o 
   2  15   2        7.18       10.67     15.07 o 
   3  15   2        7.69       20.15     16.76 o 
   1   1   3     3173.71     2890.41     27.21 o 
   2   1   3       45.40       29.47      4.91 o 
   3   1   3        4.08        6.60      5.59 o 
   4   1   3       35.89       18.29      8.13 o 
   5   1   3       17.67       29.80      7.96 o 
   6   1   3       19.35       20.66      8.64 o 
   7   1   3       29.86       32.85     11.85 o 
   8   1   3        1.73       26.41      9.99 o 
   9   1   3       32.41       41.82     14.56 o 
  10   1   3       55.10       67.39     16.59 o 
  11   1   3       14.90       16.42     20.83 o 
   0   2   3       43.11       40.14      4.57 o 
   1   2   3      134.31      133.37      7.29 o 
   2   2   3     1660.60     1703.27     26.63 o 
   3   2   3     2655.24     2619.07     36.61 o 
   4   2   3        1.98        0.00      5.76 o 
   5   2   3       34.55        8.81      6.94 o 
   6   2   3      366.24      359.09     22.20 o 
   7   2   3        0.86        4.23     11.01 o 
   8   2   3        0.40       -7.28     11.51 o 
   9   2   3        0.20       -5.59     14.73 o 
  10   2   3        3.42       -6.43     15.07 o 
  11   2   3       27.20       16.59     19.98 o 
   1   3   3     2325.72     2186.60     29.13 o 
   2   3   3       84.76       78.25      7.11 o 
   3   3   3      277.86      274.74     14.24 o 
   4   3   3       19.63       31.83      7.79 o 
   5   3   3       32.80       30.82      9.14 o 
   6   3   3      274.61      269.04     19.14 o 
   7   3   3       94.76      141.75     15.75 o 
   8   3   3       38.27       37.42     14.05 o 
   9   3   3       67.94       51.82     19.64 o 
  10   3   3       36.39       60.96     20.32 o 
  11   3   3        5.52        5.59     16.93 o 
   0   4   3       74.77      100.95      7.11 o 
   1   4   3      955.96      805.84     20.40 o 
   2   4   3      188.73      169.61     11.01 o 
   3   4   3     1560.69     1457.59     32.16 o 
   4   4   3     3655.47     3733.48     53.20 o 
   5   4   3       25.19       24.55      8.97 o 
   6   4   3      263.39      247.68     19.65 o 
   7   4   3      198.38      169.72     19.82 o 
   8   4   3       64.99       48.94     17.44 o 
   9   4   3      300.34      316.61     25.58 o 
  10   4   3       18.60      -15.24     19.98 o 
   1   5   3       47.74       62.83      7.45 o 
   2   5   3      787.94      762.73     23.43 o 
   3   5   3      438.85      415.20     20.01 o 
   4   5   3      469.21      447.21     21.02 o 
   5   5   3       53.26       64.01      9.82 o 
   6   5   3       79.45      102.62     14.39 o 
   7   5   3       83.26       58.42     15.75 o 
   8   5   3      305.31      303.24     25.41 o 
   9   5   3       18.52       26.08     15.41 o 
  10   5   3       11.54       29.46     17.44 o 
   0   6   3     1735.67     1803.46     35.24 o 
   1   6   3     2787.68     2779.93     43.38 o 
   2   6   3      398.56      385.99     18.48 o 
   3   6   3      333.25      310.64     18.81 o 
   4   6   3       94.32       83.32     11.18 o 
   5   6   3        6.49       -1.02      8.64 o 
   6   6   3      989.28      961.05     37.66 o 
   7   6   3      359.90      374.10     26.43 o 
   8   6   3        0.39       25.23     10.33 o 
   9   6   3        1.88      -15.58     15.58 o 
  10   6   3       39.30       28.79     17.95 o 
   1   7   3      313.69      300.29     17.62 o 
   2   7   3       65.14       69.09      9.82 o 
   3   7   3      339.78      334.51     18.64 o 
   4   7   3      416.90      420.13     23.05 o 
   5   7   3      540.18      542.25     28.14 o 
   6   7   3      396.20      426.15     25.92 o 
   7   7   3       23.22       55.03     12.36 o 
   8   7   3        7.00        2.88     15.41 o 
   9   7   3        1.22       -8.30     14.73 o 
  10   7   3        3.89       43.01     16.93 o 
   0   8   3        7.23        5.59      8.47 o 
   1   8   3      157.04      175.82     14.74 o 
   2   8   3      146.03      125.85     13.72 o 
   3   8   3       31.77       51.82     11.01 o 
   4   8   3      262.21      225.99     20.84 o 
   5   8   3        7.56        0.00     12.53 o 
   6   8   3       86.88       83.66     16.77 o 
   7   8   3       89.28       76.71     18.12 o 
   8   8   3        7.79       37.42     14.22 o 
   9   8   3        0.16        6.94     15.75 o 
   1   9   3      250.89      242.60     19.48 o 
   2   9   3       15.34        3.89     10.33 o 
   3   9   3       46.26       40.30     10.84 o 
   4   9   3        0.42      -10.67     10.67 o 
   5   9   3      280.20      289.34     24.56 o 
   6   9   3        6.23        9.48     11.01 o 
   7   9   3       35.49       16.42     13.55 o 
   8   9   3       24.47        1.69     18.12 o 
   9   9   3        3.14       11.01     15.58 o 
   0  10   3       75.45       77.90     14.73 o 
   1  10   3        9.40       17.95      8.80 o 
   2  10   3       57.92       48.94     13.21 o 
   3  10   3       24.68        3.39     12.70 o 
   4  10   3      312.93      361.02     24.40 o 
   5  10   3       21.96        5.25     13.72 o 
   6  10   3        0.20       11.68     10.84 o 
   7  10   3        9.07       -7.96     13.72 o 
   8  10   3        3.71       10.50     15.58 o 
   1  11   3        1.05       10.50     11.68 o 
   2  11   3        0.83      -12.53     12.53 o 
   3  11   3       29.00       24.04     12.53 o 
   4  11   3        0.48       -2.71     11.34 o 
   5  11   3        6.51       -8.64     14.56 o 
   6  11   3        1.20      -14.05     14.56 o 
   7  11   3        7.06       -3.39     17.61 o 
   8  11   3       26.73       43.01     15.75 o 
   0  12   3      143.67      111.61     18.12 o 
   1  12   3       10.54       23.54     12.36 o 
   2  12   3      149.19      147.68     20.83 o 
   3  12   3       29.57       35.05     14.56 o 
   4  12   3       46.93       51.65     17.61 o 
   5  12   3        3.60       29.97     14.05 o 
   6  12   3       34.57       33.87     16.76 o 
   7  12   3        9.16        1.86     15.75 o 
   1  13   3       60.19       44.87     17.78 o 
   2  13   3       58.21       43.01     15.41 o 
   3  13   3       19.14        3.05     15.24 o 
   4  13   3        8.93        0.00     13.72 o 
   5  13   3       25.66        5.08     16.59 o 
   6  13   3       11.41       22.01     16.25 o 
   0  14   3        5.05        9.48     13.55 o 
   1  14   3      125.65      160.04     23.03 o 
   2  14   3       25.58       13.04     16.59 o 
   3  14   3       20.54       32.00     13.21 o 
   4  14   3       31.51       74.00     16.76 o 
   5  14   3        6.60       33.53     15.07 o 
   1  15   3        7.70        7.11     12.70 o 
   2  15   3        1.54        0.00     14.56 o 
   3  15   3        0.01      -14.73     16.76 o 
   0   0   4     5698.14     5226.30     36.52 o 
   1   0   4       42.73       36.24      4.40 o 
   2   0   4     1221.40     1338.69     23.17 o 
   3   0   4     1615.10     1712.82     30.50 o 
   4   0   4     5888.28     6216.02     62.62 o 
   5   0   4       49.25       74.85     11.35 o 
   6   0   4      121.85      109.41     12.03 o 
   7   0   4        4.66       -2.03     10.33 o 
   8   0   4       38.75       59.44     15.24 o 
   9   0   4        0.28        5.59     12.19 o 
  10   0   4      113.20      169.52     21.17 o 
  11   0   4       35.95       53.34     17.95 o 
   1   1   4      101.70       95.56      6.44 o 
   2   1   4     1136.05     1091.30     21.63 o 
   3   1   4        1.29        4.23      5.08 o 
   4   1   4      514.80      673.64     22.56 o 
   5   1   4       21.76        5.93      8.13 o 
   6   1   4      117.76      145.48     13.55 o 
   7   1   4       54.42       56.39     13.04 o 
   8   1   4      169.66      153.62     20.49 o 
   9   1   4       11.68       11.34     12.70 o 
  10   1   4       35.51       42.16     19.64 o 
  11   1   4        6.63       24.04     17.61 o 
   0   2   4     1992.95     2077.54     25.70 o 
   1   2   4     2418.67     2226.06     28.31 o 
   2   2   4     3181.66     3239.94     37.45 o 
   3   2   4     1254.58     1190.59     26.88 o 
   4   2   4      800.61      949.50     26.48 o 
   5   2   4      605.70      646.12     26.12 o 
   6   2   4     1782.03     1831.21     44.54 o 
   7   2   4        4.86        4.23      9.99 o 
   8   2   4       23.24       19.81     14.05 o 
   9   2   4       53.84       69.93     13.72 o 
  10   2   4       29.25       37.59     16.93 o 
  11   2   4       77.77       67.06     22.86 o 
   1   3   4       24.41       22.52      5.76 o 
   2   3   4       35.78       38.44      6.94 o 
   3   3   4        6.38        6.60      5.59 o 
   4   3   4      174.25      171.44     13.04 o 
   5   3   4       22.85       16.59      8.81 o 
   6   3   4      136.32      116.70     15.75 o 
   7   3   4        5.40      -12.87     12.87 o 
   8   3   4      270.49      304.07     25.58 o 
   9   3   4       26.92       35.05     14.73 o 
  10   3   4       39.15       56.56     19.47 o 
   0   4   4        9.47        4.06      5.08 o 
   1   4   4      468.22      410.69     15.78 o 
   2   4   4     1147.67     1065.67     25.67 o 
   3   4   4     2502.76     2690.76     42.32 o 
   4   4   4     2034.54     1901.10     40.52 o 
   5   4   4      154.77      109.93     13.55 o 
   6   4   4       37.21       44.03     11.85 o 
   7   4   4        7.44       18.12     11.01 o 
   8   4   4        4.22        1.35     12.02 o 
   9   4   4      183.68      163.10     21.34 o 
  10   4   4       36.31       40.81     17.27 o 
   1   5   4       37.56       44.03      7.11 o 
   2   5   4     1858.74     1927.82     37.13 o 
   3   5   4       80.16       81.46     12.53 o 
   4   5   4      179.57      203.28     15.92 o 
   5   5   4      122.70      150.06     14.90 o 
   6   5   4       31.35       66.21     12.53 o 
   7   5   4       91.23      117.53     16.77 o 
   8   5   4       21.25       -8.13     15.58 o 
   9   5   4       78.08       52.66     19.64 o 
  10   5   4        1.00       -5.25     15.75 o 
   0   6   4     3995.96     4453.17     55.70 o 
   1   6   4       15.10       14.73      6.94 o 
   2   6   4      679.64      721.16     24.77 o 
   3   6   4        2.57       -3.05      7.28 o 
   4   6   4       10.75        2.54      8.97 o 
   5   6   4      437.92      439.96     24.24 o 
   6   6   4      331.60      345.97     24.57 o 
   7   6   4      653.78      576.35     33.06 o 
   8   6   4       12.20       24.21     12.02 o 
   9   6   4       33.41       25.74     14.56 o 
  10   6   4       31.59       21.84     18.29 o 
   1   7   4      248.16      239.41     16.43 o 
   2   7   4        0.91        4.74      5.76 o 
   3   7   4       89.83      107.71     11.69 o 
   4   7   4       53.83       60.12     11.85 o 
   5   7   4       67.42       69.26     13.89 o 
   6   7   4        7.38       18.79     10.67 o 
   7   7   4        4.62       13.21     13.21 o 
   8   7   4        2.82       13.38     14.39 o 
   9   7   4        1.07        8.47     14.22 o 
   0   8   4      147.71      129.24     13.55 o 
   1   8   4       45.40       35.39     12.02 o 
   2   8   4      363.54      353.66     20.67 o 
   3   8   4        1.17        5.76      6.94 o 
   4   8   4      285.07      336.46     22.19 o 
   5   8   4      165.52      150.40     17.11 o 
   6   8   4       33.72       43.01     14.73 o 
   7   8   4       63.93       84.67     15.07 o 
   8   8   4       11.92        9.48     13.88 o 
   9   8   4       80.00       88.06     22.18 o 
   1   9   4      325.09      332.44     22.20 o 
   2   9   4        3.55        4.91      8.30 o 
   3   9   4       19.19       32.51      9.99 o 
   4   9   4        1.08        6.77      9.65 o 
   5   9   4       89.08       92.80     14.06 o 
   6   9   4        0.62      -12.19     12.19 o 
   7   9   4        1.74      -15.41     15.41 o 
   8   9   4       10.11      -15.92     15.92 o 
   9   9   4        0.71       -1.86     14.90 o 
   0  10   4       49.96       74.00     11.68 o 
   1  10   4       14.51        9.65     10.33 o 
   2  10   4      137.26      175.80     17.44 o 
   3  10   4        1.21      -11.51     11.51 o 
   4  10   4       32.96       36.07     13.55 o 
   5  10   4       14.10       13.55     12.19 o 
   6  10   4        7.55        4.40     12.19 o 
   7  10   4       24.94       28.95     17.27 o 
   8  10   4        4.61        7.11     14.22 o 
   1  11   4       24.63       21.50     12.02 o 
   2  11   4      163.65      162.26     18.97 o 
   3  11   4      372.14      376.98     27.62 o 
   4  11   4       72.65       88.73     16.93 o 
   5  11   4       31.32       29.29     14.56 o 
   6  11   4        1.38        6.26     12.02 o 
   7  11   4        1.64       -1.69     13.88 o 
   0  12   4       16.71       15.75     10.67 o 
   1  12   4       41.08       39.79     14.90 o 
   2  12   4       63.37       58.42     15.41 o 
   3  12   4       12.20       14.22     13.38 o 
   4  12   4       79.21       89.75     18.63 o 
   5  12   4       15.70        9.48     16.09 o 
   6  12   4        0.89       -3.39     13.71 o 
   7  12   4        4.92        9.31     14.22 o 
   1  13   4      168.53      190.70     24.05 o 
   2  13   4        2.12       10.50     11.18 o 
   3  13   4        0.73      -15.07     15.07 o 
   4  13   4       11.32       -9.82     14.90 o 
   5  13   4       12.56       22.52     15.41 o 
   6  13   4       18.74       40.64     16.76 o 
   0  14   4       50.99       75.35     17.10 o 
   1  14   4       19.37       14.56     17.10 o 
   2  14   4        2.80       13.21     14.73 o 
   3  14   4        1.07       15.41     12.19 o 
   4  14   4       15.51       23.20     14.56 o 
   5  14   4        0.06       29.97     12.70 o 
   1  15   4        8.69       26.58     13.38 o 
   2  15   4        1.83        0.00     16.59 o 
   3  15   4       12.69       -1.86     18.79 o 
   1   1   5     1745.41     1642.75     24.78 o 
   2   1   5     3753.32     4016.89     42.00 o 
   3   1   5     1313.12     1470.97     30.11 o 
   4   1   5      126.61      134.15     11.86 o 
   5   1   5      227.61      246.17     17.28 o 
   6   1   5      317.35      344.98     19.82 o 
   7   1   5       19.58        8.47     11.85 o 
   8   1   5       87.43       60.96     17.27 o 
   9   1   5        6.87       17.27     13.21 o 
  10   1   5        0.79       -4.91     15.92 o 
  11   1   5        1.39       18.63     19.30 o 
   0   2   5    17177.52    16203.35    332.66 o 
   1   2   5        9.87       17.95      4.74 o 
   2   2   5      241.14      197.29     11.69 o 
   3   2   5      748.84      764.27     22.58 o 
   4   2   5      336.51      260.84     14.91 o 
   5   2   5        1.97       11.68      6.77 o 
   6   2   5        3.76       11.18      8.13 o 
   7   2   5      265.35      216.16     19.14 o 
   8   2   5      125.02      139.89     17.95 o 
   9   2   5      287.36      268.49     24.56 o 
  10   2   5        4.45        9.99     15.75 o 
   1   3   5     3688.32     3606.18     41.27 o 
   2   3   5     1152.31     1193.97     26.87 o 
   3   3   5      120.90       94.35     10.16 o 
   4   3   5       84.56      102.29     11.01 o 
   5   3   5      141.38      148.04     13.55 o 
   6   3   5      234.45      248.52     18.63 o 
   7   3   5        4.71       23.37     10.67 o 
   8   3   5      257.59      295.25     24.05 o 
   9   3   5       47.36       72.47     17.10 o 
  10   3   5        0.59       20.32     13.04 o 
   0   4   5     7543.28     7344.87     62.87 o 
   1   4   5     2881.06     2652.77     39.36 o 
   2   4   5     2901.09     3062.58     43.60 o 
   3   4   5      180.31      184.32     13.72 o 
   4   4   5     1129.66     1170.26     32.61 o 
   5   4   5       58.32       62.32     11.18 o 
   6   4   5      206.13      177.52     18.12 o 
   7   4   5      753.71      678.06     32.39 o 
   8   4   5       42.88       55.88     15.24 o 
   9   4   5      111.56       91.11     20.66 o 
  10   4   5      160.03      174.27     22.69 o 
   1   5   5      889.66      754.46     23.09 o 
   2   5   5     1795.92     1831.28     37.28 o 
   3   5   5      986.58      860.10     27.33 o 
   4   5   5       50.85       70.95     11.68 o 
   5   5   5       23.57       24.89      8.30 o 
   6   5   5      793.92      794.85     33.75 o 
   7   5   5        2.47        0.00     11.85 o 
   8   5   5       43.35       33.19     14.73 o 
   9   5   5       25.18       22.01     16.93 o 
  10   5   5       20.32       24.89     15.92 o 
   0   6   5     1127.30     1203.09     31.26 o 
   1   6   5       63.31       56.39      9.65 o 
   3   6   5      378.34      296.76     18.13 o 
   4   6   5        1.19       -0.85      6.43 o 
   5   6   5      149.22      151.93     15.92 o 
   6   6   5       50.40       28.11     13.21 o 
   7   6   5       47.83       17.78     15.07 o 
   8   6   5        0.08        7.28     11.68 o 
   9   6   5        4.67       22.86     13.38 o 
  10   6   5        1.49      -14.73     16.59 o 
   1   7   5      827.86      807.00     29.18 o 
   2   7   5       98.72       93.66     12.19 o 
   3   7   5        5.05        8.80      5.59 o 
   4   7   5       39.28       11.51     10.50 o 
   5   7   5        6.80       10.67      9.65 o 
   6   7   5       14.07       19.30      9.99 o 
   7   7   5      109.98       86.37     18.63 o 
   8   7   5       74.77       63.67     17.44 o 
   9   7   5        0.25        5.08     15.92 o 
   0   8   5     2812.62     2955.17     55.39 o 
   1   8   5      164.50      191.91     16.09 o 
   2   8   5        9.48       34.54      7.79 o 
   3   8   5       41.00       39.79      9.99 o 
   4   8   5      166.84      119.24     17.45 o 
   5   8   5       39.53       53.51     14.73 o 
   6   8   5        0.38       10.33     10.16 o 
   7   8   5        2.30       20.15     12.36 o 
   8   8   5       37.90       30.31     19.30 o 
   9   8   5        0.37       23.20     13.21 o 
   1   9   5       36.00       44.03      8.47 o 
   2   9   5        0.35       21.33      7.62 o 
   3   9   5       50.03       56.90     12.36 o 
   4   9   5        5.47       10.50     10.84 o 
   5   9   5        1.79      -13.55     13.55 o 
   6   9   5        2.93       15.24     11.68 o 
   7   9   5       41.69       29.12     16.43 o 
   8   9   5        4.64       -3.39     14.22 o 
   9   9   5        8.04       16.93     18.63 o 
   0  10   5        0.06       -2.20     10.16 o 
   1  10   5      133.54      148.70     17.95 o 
   2  10   5       49.56       42.84     13.89 o 
   3  10   5        6.05       20.15      9.48 o 
   4  10   5       44.26       55.71     13.38 o 
   5  10   5       49.07       57.57     15.07 o 
   6  10   5        3.64       38.77     12.36 o 
   7  10   5        2.96       22.86     14.56 o 
   8  10   5        3.57       21.50     13.21 o 
   1  11   5        8.51        4.91     11.01 o 
   2  11   5      159.89      189.01     20.15 o 
   3  11   5       29.38       27.43     13.04 o 
   4  11   5        2.98      -13.21     13.21 o 
   5  11   5       86.08       51.99     16.93 o 
   6  11   5       49.82       46.57     17.61 o 
   7  11   5        0.56       -8.80     13.71 o 
   0  12   5       44.74       54.86     13.38 o 
   1  12   5        7.71      -10.84     14.56 o 
   2  12   5        2.44       -5.59     13.71 o 
   3  12   5      157.33      132.44     22.86 o 
   4  12   5        0.03       -4.57     13.21 o 
   5  12   5       23.38       25.91     14.56 o 
   6  12   5       21.15       29.46     14.05 o 
   7  12   5        3.91        0.00     15.92 o 
   1  13   5       26.56       14.90     14.39 o 
   2  13   5        9.81        9.14     12.87 o 
   3  13   5       70.22       67.90     19.81 o 
   4  13   5       17.19        1.69     16.76 o 
   5  13   5       21.02       22.86     13.72 o 
   6  13   5        8.35       43.01     15.07 o 
   0  14   5        0.92      -15.41     15.41 o 
   1  14   5       10.61        8.13     16.93 o 
   2  14   5       10.68       18.46     13.55 o 
   3  14   5       17.39       29.29     11.85 o 
   4  14   5        0.82        1.86     14.73 o 
   1  15   5       20.27        1.86     16.59 o 
   2  15   5        4.04      -15.75     15.75 o 
   0   0   6     7928.44     8235.98     57.00 o 
   1   0   6     1904.95     1772.11     28.02 o 
   2   0   6     5327.70     5319.56     51.03 o 
   3   0   6     7479.37     8022.07     69.28 o 
   4   0   6      976.33      888.07     26.83 o 
   5   0   6      546.93      604.28     24.08 o 
   6   0   6      135.33      126.69     14.57 o 
   7   0   6     1916.21     1893.06     49.97 o 
   8   0   6       61.92       56.90     15.41 o 
   9   0   6      206.14      207.99     24.90 o 
  10   0   6       37.89       39.96     17.27 o 
   1   1   6     1315.35     1274.67     24.19 o 
   2   1   6       46.90       53.85      7.62 o 
   3   1   6      244.81      221.65     12.88 o 
   4   1   6      177.20      206.17     13.89 o 
   5   1   6       76.86       60.46     10.67 o 
   6   1   6      325.91      337.02     21.35 o 
   7   1   6       10.74      -12.02     12.70 o 
   8   1   6       22.54       22.86     12.53 o 
   9   1   6       15.90       26.25     14.73 o 
  10   1   6        0.26      -13.88     13.88 o 
   0   2   6     6629.93     6678.71     55.07 o 
   1   2   6     2179.23     2164.85     32.64 o 
   2   2   6     2668.76     2843.69     39.51 o 
   3   2   6     1951.87     2015.81     37.49 o 
   4   2   6       11.95        2.03      8.30 o 
   5   2   6       47.35       61.98     10.33 o 
   6   2   6        3.39        6.77      9.14 o 
   7   2   6       24.78       35.73     12.02 o 
   8   2   6       95.71       82.47     18.29 o 
   9   2   6      120.92       99.07     18.46 o 
  10   2   6      113.14      111.26     21.51 o 
   1   3   6     2057.76     2099.13     34.30 o 
   2   3   6       11.28        5.42      5.59 o 
   3   3   6     1547.56     1684.58     35.90 o 
   4   3   6      171.95      189.73     14.74 o 
   5   3   6      397.60      318.11     20.51 o 
   6   3   6       15.96       21.84     10.50 o 
   7   3   6       13.14       17.10      9.82 o 
   8   3   6       34.47       22.35     14.05 o 
   9   3   6       49.37       19.64     15.75 o 
  10   3   6        0.55       12.02     15.24 o 
   0   4   6       84.63      104.50      9.82 o 
   1   4   6      410.36      372.35     17.13 o 
   3   4   6       19.55       30.48      8.13 o 
   4   4   6       57.93       81.62     11.01 o 
   5   4   6      188.33      218.68     16.60 o 
   6   4   6        5.92       11.34      9.48 o 
   7   4   6       37.57       50.97     14.22 o 
   8   4   6        1.19        2.71     13.88 o 
   9   4   6      137.89      154.45     21.00 o 
  10   4   6        0.49       26.24     15.75 o 
   1   5   6     1229.00     1159.28     30.42 o 
   2   5   6      299.03      365.20     17.45 o 
   3   5   6       34.13       20.83      7.45 o 
   4   5   6        3.94       10.84      7.45 o 
   5   5   6      107.86       95.35     14.73 o 
   6   5   6       10.28       19.64     10.67 o 
   7   5   6       47.61       40.81     13.72 o 
   8   5   6        0.07       11.34     10.50 o 
   9   5   6        9.81      -17.44     17.44 o 
  10   5   6       16.33       14.39     13.55 o 
   0   6   6     1973.73     1962.52     40.69 o 
   1   6   6        6.44        7.79      5.42 o 
   2   6   6      323.81      358.24     18.98 o 
   3   6   6      297.21      243.49     16.94 o 
   4   6   6       70.59       47.42     11.68 o 
   5   6   6       49.28       49.11     13.04 o 
   6   6   6       22.94       28.79     13.38 o 
   7   6   6      506.53      454.68     30.17 o 
   8   6   6      120.75      117.53     19.14 o 
   9   6   6       41.98       48.09     16.09 o 
  10   6   6       14.24       14.90     18.46 o 
   1   7   6      187.06      194.47     15.42 o 
   2   7   6        9.73        1.69      8.80 o 
   3   7   6      261.28      264.46     18.97 o 
   4   7   6        0.00       -5.93      8.80 o 
   5   7   6       43.81       59.44     14.05 o 
   6   7   6        1.51        1.19     10.50 o 
   7   7   6       14.14       -9.65     13.38 o 
   8   7   6       22.18       23.20     14.90 o 
   9   7   6       21.72       24.21     17.61 o 
   0   8   6       80.56       89.42     13.72 o 
   1   8   6      249.07      207.87     16.60 o 
   2   8   6      239.04      216.67     17.11 o 
   3   8   6        9.94       19.98     10.50 o 
   4   8   6       26.95       31.50     11.51 o 
   5   8   6        0.05       10.67     10.33 o 
   6   8   6       26.57       34.20     11.68 o 
   7   8   6       50.18       61.30     15.58 o 
   8   8   6        4.84       19.47     12.02 o 
   9   8   6       37.09       37.93     19.13 o 
   1   9   6       42.82       58.42     13.04 o 
   2   9   6        3.11        6.26      9.82 o 
   3   9   6        3.66      -11.01     11.01 o 
   4   9   6        1.58        1.19      9.31 o 
   5   9   6      141.11      183.08     19.65 o 
   6   9   6       31.02       43.86     13.55 o 
   7   9   6        4.21      -12.87     12.87 o 
   8   9   6        3.18       13.71     17.61 o 
   0  10   6        0.00        4.40      9.99 o 
   1  10   6        3.87       11.18      8.97 o 
   2  10   6        9.78      -10.50     12.53 o 
   3  10   6      121.45      117.87     17.44 o 
   4  10   6        0.22        7.79     10.50 o 
   5  10   6        4.00        8.30     11.34 o 
   6  10   6        3.95        9.14     13.88 o 
   7  10   6        0.08       -1.69     11.34 o 
   8  10   6        0.10       14.56     14.39 o 
   1  11   6       40.08       36.07     12.87 o 
   2  11   6       14.09       16.59     10.50 o 
   3  11   6       12.42        0.00     13.04 o 
   4  11   6       17.65       35.39     14.39 o 
   5  11   6        0.52        7.62     12.70 o 
   6  11   6        0.56       -6.60     13.55 o 
   7  11   6        1.42       -7.11     15.92 o 
   0  12   6        2.83        8.13     12.02 o 
   1  12   6       14.62       31.66     11.18 o 
   2  12   6       57.34       59.27     15.41 o 
   3  12   6        3.00        5.93     15.58 o 
   4  12   6       57.99       70.95     14.90 o 
   5  12   6        2.15       26.24      9.48 o 
   6  12   6        6.02        5.25     13.38 o 
   1  13   6       42.94       62.14     16.09 o 
   2  13   6       12.33        4.57     13.38 o 
   3  13   6       14.43        1.52     13.72 o 
   4  13   6        2.84      -11.68     14.22 o 
   5  13   6        1.30       26.75     14.05 o 
   0  14   6       58.26       59.61     17.61 o 
   1  14   6        0.57       28.28     12.87 o 
   2  14   6        2.85       16.93     14.73 o 
   3  14   6        0.60       -6.94     14.39 o 
   4  14   6        9.73       34.71     14.90 o 
   1  15   6        6.78        3.73     16.25 o 
   2  15   6        0.35       20.49     12.70 o 
   1   1   7     8365.79     8210.84     64.56 o 
   2   1   7      344.43      360.93     15.09 o 
   3   1   7      492.44      504.68     20.01 o 
   4   1   7      414.98      405.47     19.49 o 
   5   1   7       61.83       52.50     10.67 o 
   6   1   7        5.13        6.77      9.31 o 
   7   1   7      210.47      162.78     19.31 o 
   8   1   7        8.51       14.39     12.70 o 
   9   1   7       37.65       40.30     16.09 o 
  10   1   7        7.30       15.24     16.42 o 
   0   2   7     2342.19     2480.71     36.06 o 
   1   2   7     3435.46     3637.73     44.08 o 
   2   2   7     1076.69     1063.04     27.02 o 
   3   2   7     3818.00     4058.60     52.58 o 
   4   2   7      512.48      597.67     23.06 o 
   5   2   7      148.31      173.44     15.75 o 
   6   2   7       97.38       69.43     13.72 o 
   7   2   7      740.20      739.09     32.72 o 
   8   2   7        0.20      -13.88     13.88 o 
   9   2   7       89.10       87.55     18.29 o 
  10   2   7        0.00        3.39     15.92 o 
   1   3   7      101.70       83.17      9.32 o 
   2   3   7      124.25      120.43     10.33 o 
   3   3   7      681.08      672.17     24.26 o 
   4   3   7       87.35      110.42     12.70 o 
   5   3   7       84.11       93.99     11.52 o 
   6   3   7       18.44        6.10     11.01 o 
   7   3   7       12.36       19.98     10.67 o 
   8   3   7       18.55       10.84     14.22 o 
   9   3   7        3.54      -15.58     15.58 o 
  10   3   7       17.57       -5.25     17.27 o 
   0   4   7     1512.25     1552.00     31.82 o 
   1   4   7     2896.92     2950.43     44.43 o 
   2   4   7      897.09      795.55     25.64 o 
   3   4   7     1562.89     1427.29     35.54 o 
   4   4   7      218.95      234.97     16.43 o 
   5   4   7       42.50       38.27     10.50 o 
   6   4   7       98.32      114.14     14.23 o 
   7   4   7      381.59      367.00     26.43 o 
   8   4   7       81.05       66.72     17.61 o 
   9   4   7       79.49       70.95     19.81 o 
  10   4   7        8.65      -14.22     19.30 o 
   1   5   7     1493.22     1448.82     34.01 o 
   2   5   7       80.48      101.11     10.50 o 
   3   5   7       40.06       44.54      8.30 o 
   4   5   7        5.06       -7.62      7.62 o 
   5   5   7      183.47      198.86     17.79 o 
   6   5   7       58.74       39.29     12.87 o 
   7   5   7       61.39       88.90     14.22 o 
   8   5   7        0.48       14.39     13.55 o 
   9   5   7      164.85      175.63     23.20 o 
  10   5   7       19.45        3.73     17.61 o 
   0   6   7       89.62       56.57     11.18 o 
   1   6   7       12.95       33.70      7.45 o 
   2   6   7      139.62      169.21     14.23 o 
   3   6   7      341.71      390.25     22.20 o 
   4   6   7        2.23        1.02      6.26 o 
   5   6   7      124.89      122.62     16.43 o 
   6   6   7        1.68       10.67     10.33 o 
   7   6   7       34.08       37.42     11.68 o 
   8   6   7       10.16        5.93     15.07 o 
   9   6   7        5.99      -10.16     15.92 o 
   1   7   7      388.94      350.65     20.68 o 
   2   7   7        4.45        7.11      6.60 o 
   3   7   7        5.77       10.33      8.97 o 
   4   7   7       11.67        4.06      9.65 o 
   5   7   7       12.66        9.14     10.50 o 
   6   7   7       19.62       27.77     12.19 o 
   7   7   7       55.44       35.22     18.29 o 
   8   7   7       25.04        7.96     13.72 o 
   9   7   7        2.70      -10.50     17.78 o 
   0   8   7        2.85       -9.48      9.48 o 
   1   8   7        4.42        8.47      8.47 o 
   2   8   7       70.85       64.18     12.36 o 
   3   8   7       11.88       12.36      9.48 o 
   4   8   7       13.37       15.75      9.99 o 
   5   8   7       68.50       78.24     13.38 o 
   6   8   7       87.62       76.88     16.93 o 
   7   8   7      149.45      167.16     22.69 o 
   8   8   7       24.31       36.40     13.88 o 
   9   8   7        0.11        9.14     16.76 o 
   1   9   7      268.06      272.92     20.84 o 
   2   9   7        1.84      -11.34     11.34 o 
   3   9   7       78.31       72.82     13.89 o 
   4   9   7        7.51       23.20     10.50 o 
   5   9   7        5.41        7.96     12.53 o 
   6   9   7       16.18       31.83     13.04 o 
   7   9   7        1.46       -3.22     12.02 o 
   8   9   7        0.67      -16.42     16.42 o 
   0  10   7      116.23      118.89     15.75 o 
   1  10   7       76.57       87.72     16.43 o 
   2  10   7       23.89       28.62     11.68 o 
   3  10   7        0.57      -11.51     11.51 o 
   4  10   7      130.80       94.33     19.14 o 
   5  10   7       57.49       67.23     16.76 o 
   6  10   7       16.67       23.20     14.39 o 
   7  10   7        0.34       -5.08     13.38 o 
   8  10   7        5.10       14.90     13.04 o 
   1  11   7      233.28      270.85     22.02 o 
   2  11   7        0.64       -5.25     12.19 o 
   3  11   7       58.91       47.92     16.09 o 
   4  11   7        1.61       -7.28     13.38 o 
   5  11   7       27.44       41.65     15.41 o 
   6  11   7        7.58       26.58     11.34 o 
   7  11   7        2.64        8.97     15.24 o 
   0  12   7        9.37       23.71     12.70 o 
   1  12   7       16.76       19.64     12.19 o 
   2  12   7       66.75       43.18     17.27 o 
   3  12   7        0.41        8.97      9.65 o 
   4  12   7        2.60       -3.22     13.21 o 
   5  12   7       35.56       31.83     17.44 o 
   6  12   7        0.01       10.67     13.21 o 
   1  13   7       88.28       97.54     19.47 o 
   2  13   7        0.00       15.75     12.70 o 
   3  13   7        0.05        0.00     12.02 o 
   4  13   7        7.95       20.49     13.88 o 
   5  13   7       20.74       19.98     17.61 o 
   0  14   7       13.46       21.84     14.39 o 
   1  14   7        1.55       -1.69     15.92 o 
   2  14   7        0.63       12.19     13.55 o 
   3  14   7        0.03       -7.11     15.92 o 
   4  14   7        1.53        1.86     17.78 o 
   1  15   7        0.38        0.00     14.39 o 
   0   0   8     1569.66     1571.55     29.47 o 
   1   0   8      608.82      642.64     20.02 o 
   2   0   8      285.38      290.83     15.08 o 
   3   0   8       14.46       20.66      7.62 o 
   4   0   8      276.52      252.64     16.77 o 
   5   0   8      444.75      452.89     22.88 o 
   6   0   8        5.04       -1.02     10.50 o 
   7   0   8     1265.78     1379.97     44.97 o 
   8   0   8       19.14       22.69     15.58 o 
   9   0   8      213.44      284.72     26.93 o 
  10   0   8        9.72       27.60     13.88 o 
   1   1   8      957.51     1007.52     24.81 o 
   2   1   8      101.67       75.37      8.47 o 
   3   1   8       74.38       63.51     10.84 o 
   4   1   8      297.69      323.99     17.96 o 
   5   1   8      358.18      365.18     21.52 o 
   6   1   8        4.62        1.02      8.97 o 
   7   1   8        7.47        1.19     11.85 o 
   8   1   8       10.30       -2.71     13.38 o 
   9   1   8       18.91       21.33     15.58 o 
  10   1   8        0.40       17.27     15.07 o 
   0   2   8       84.78       71.47      8.98 o 
   1   2   8     1277.28     1389.74     29.93 o 
   2   2   8      433.02      489.84     19.84 o 
   3   2   8        0.89       -7.45      7.45 o 
   4   2   8        4.24       -4.74      7.62 o 
   5   2   8      406.83      417.42     21.86 o 
   6   2   8       74.01       86.70     14.06 o 
   7   2   8      494.44      511.81     29.15 o 
   8   2   8        1.18       13.55     10.84 o 
   9   2   8      213.68      259.65     24.56 o 
  10   2   8        0.47      -10.50     15.41 o 
   1   3   8        1.92        5.42      5.76 o 
   2   3   8      741.14      710.52     24.44 o 
   3   3   8     1808.15     1806.51     39.99 o 
   4   3   8        2.04       -0.85      6.77 o 
   5   3   8       29.29       30.65      9.99 o 
   6   3   8        0.12       -8.47     11.51 o 
   7   3   8      154.27      177.50     19.82 o 
   8   3   8        0.01       -5.59     12.36 o 
   9   3   8       13.99        1.52     14.05 o 
  10   3   8        1.83        0.00     15.75 o 
   0   4   8        1.73        3.73      5.42 o 
   1   4   8      246.56      220.78     14.74 o 
   2   4   8        1.93        4.23      6.10 o 
   3   4   8       13.23       16.76      8.13 o 
   4   4   8      289.56      287.19     18.13 o 
   5   4   8       79.45       51.65     12.53 o 
   6   4   8       53.79       74.17     12.70 o 
   7   4   8      100.91       94.33     17.61 o 
   8   4   8      105.35       98.39     18.63 o 
   9   4   8        8.89        0.00     15.75 o 
  10   4   8       13.47       12.70     17.27 o 
   1   5   8       49.62       58.76      8.81 o 
   2   5   8       24.06       28.11      8.30 o 
   3   5   8       21.46       24.89      7.28 o 
   4   5   8       89.70      114.82     13.89 o 
   5   5   8      217.77      260.53     19.82 o 
   6   5   8       48.53       49.95     13.89 o 
   7   5   8       23.18       10.50     13.72 o 
   8   5   8        3.97        7.45     14.90 o 
   9   5   8        6.65       33.19     15.92 o 
  10   5   8       27.15       52.32     14.90 o 
   0   6   8       13.34        5.42      8.97 o 
   1   6   8        4.97        2.37      8.64 o 
   2   6   8       23.07       29.97      8.47 o 
   3   6   8      518.11      557.71     26.61 o 
   4   6   8       65.93       55.38     11.52 o 
   5   6   8       97.25       88.91     14.39 o 
   6   6   8        4.52        0.00     10.33 o 
   7   6   8       12.68       20.66     13.72 o 
   8   6   8       10.96        6.10     13.88 o 
   9   6   8       19.94       25.91     15.58 o 
   1   7   8      533.97      595.55     25.60 o 
   2   7   8       25.85       20.32      8.97 o 
   3   7   8      139.73      162.09     15.58 o 
   4   7   8       70.84       73.66     13.89 o 
   5   7   8       53.67       68.07     12.02 o 
   6   7   8       27.02       18.12     12.87 o 
   7   7   8        3.72        8.64     11.68 o 
   8   7   8        0.73        0.00     14.73 o 
   9   7   8        2.41       16.09     15.58 o 
   0   8   8       99.07       67.57     14.56 o 
   1   8   8      263.98      307.99     20.50 o 
   2   8   8        0.03       13.21      7.45 o 
   3   8   8      262.77      258.01     21.01 o 
   4   8   8        1.30       -1.19     10.50 o 
   5   8   8       82.14       46.57     13.89 o 
   6   8   8       20.72        5.59     14.22 o 
   7   8   8        4.72      -15.92     15.92 o 
   8   8   8        0.25        0.00     14.90 o 
   9   8   8        7.00       16.93     15.58 o 
   1   9   8      466.76      393.86     25.76 o 
   2   9   8       10.09       26.75     11.68 o 
   3   9   8      253.96      286.96     22.87 o 
   4   9   8        0.56        3.73     12.53 o 
   5   9   8       70.36       65.20     14.56 o 
   6   9   8        0.31       -2.88     11.34 o 
   7   9   8       15.18       29.29     15.41 o 
   8   9   8        1.06       16.09     14.90 o 
   0  10   8       23.09       31.83     14.56 o 
   1  10   8       65.43       63.33     14.90 o 
   2  10   8       16.20       35.56     10.84 o 
   3  10   8      171.30      162.09     18.12 o 
   4  10   8        0.00       -4.06     10.84 o 
   5  10   8       14.65        2.88     15.75 o 
   6  10   8       12.23        7.96     14.39 o 
   7  10   8        0.61       -5.25     11.51 o 
   1  11   8      169.22      164.46     21.34 o 
   2  11   8       18.04        8.13     13.55 o 
   3  11   8       98.09       95.51     17.61 o 
   4  11   8        0.85       -5.93     12.70 o 
   5  11   8        1.10      -16.42     16.42 o 
   6  11   8        8.76       28.95     14.39 o 
   7  11   8        5.82       14.73     15.24 o 
   0  12   8        5.02       27.26     13.71 o 
   1  12   8        3.62      -14.56     14.56 o 
   2  12   8        5.63       23.70     13.38 o 
   3  12   8       41.16       47.58     18.12 o 
   4  12   8        1.14        9.65      9.65 o 
   5  12   8        8.89       18.79     13.21 o 
   6  12   8        2.17      -16.25     16.25 o 
   1  13   8       22.36       36.40     14.90 o 
   2  13   8        0.85       -4.91     15.07 o 
   3  13   8        1.22        1.69     13.71 o 
   4  13   8        0.03       -3.56     15.24 o 
   5  13   8        2.38       24.04     15.07 o 
   0  14   8        1.56        6.94     14.39 o 
   1  14   8        5.01        1.69     15.41 o 
   2  14   8        0.04        1.69     13.04 o 
   3  14   8        0.42       10.84     12.53 o 
   1   1   9     1028.37      944.04     25.99 o 
   2   1   9       17.34       45.72      8.81 o 
   3   1   9     1009.99      972.54     29.71 o 
   4   1   9      113.13       94.51     13.72 o 
   5   1   9      171.59      198.86     16.94 o 
   6   1   9       58.74       57.24     13.04 o 
   7   1   9        1.37       31.49     10.50 o 
   8   1   9        0.03       -4.23     14.22 o 
   9   1   9       17.46       -1.52     16.26 o 
  10   1   9        2.27       10.67     15.75 o 
   0   2   9     1851.84     1924.27     36.45 o 
   1   2   9        4.58       -2.54      6.26 o 
   2   2   9       76.07       65.88     10.33 o 
   3   2   9       63.24       84.17     10.50 o 
   4   2   9      220.67      240.39     17.62 o 
   5   2   9      107.89      113.30     13.04 o 
   6   2   9       56.80       59.27     14.06 o 
   7   2   9      136.54      150.05     18.46 o 
   8   2   9       95.36       81.12     20.15 o 
   9   2   9       25.86       42.84     16.76 o 
  10   2   9       27.24       21.50     18.12 o 
   1   3   9      108.75      124.49     11.01 o 
   2   3   9      145.07      180.57     14.06 o 
   3   3   9      130.84      179.88     15.07 o 
   4   3   9       97.72       81.97     13.04 o 
   5   3   9      135.69      169.88     16.26 o 
   6   3   9      153.63      141.93     17.61 o 
   7   3   9       11.73       17.61     13.21 o 
   8   3   9       23.42       14.22     13.38 o 
   9   3   9        1.93      -14.56     16.09 o 
  10   3   9        0.62      -17.10     17.10 o 
   0   4   9       29.04       12.36      7.79 o 
   1   4   9      859.08      917.00     29.02 o 
   2   4   9       21.88       23.20      7.96 o 
   3   4   9      428.29      442.22     21.70 o 
   4   4   9      188.60      181.76     17.62 o 
   5   4   9       12.55       -3.05     11.34 o 
   6   4   9       11.07       21.84     10.16 o 
   7   4   9      216.41      245.60     22.70 o 
   8   4   9       34.65       22.01     17.10 o 
   9   4   9      133.45      163.59     22.02 o 
  10   4   9        3.67        1.86     17.10 o 
   1   5   9       75.82       93.14     10.67 o 
   2   5   9      715.66      647.94     26.46 o 
   3   5   9       31.53       28.96     11.01 o 
   4   5   9        1.59        6.77      7.45 o 
   5   5   9        0.79      -10.84     10.84 o 
   6   5   9        0.29        3.56     11.18 o 
   7   5   9        6.49        9.48     13.38 o 
   8   5   9       62.17       98.72     16.93 o 
   9   5   9       13.80       23.87     15.75 o 
   0   6   9       16.31       21.67      7.11 o 
   1   6   9       99.78       96.37     12.53 o 
   2   6   9        0.27       -4.40      8.97 o 
   3   6   9      662.96      713.52     29.16 o 
   4   6   9        3.95        9.31      8.97 o 
   5   6   9       33.59       19.30     11.18 o 
   6   6   9       56.77       79.93     13.72 o 
   7   6   9       19.05       46.56     12.70 o 
   8   6   9        4.28       -1.52     14.39 o 
   9   6   9        4.17        5.25     12.53 o 
   1   7   9      140.47      159.89     15.58 o 
   2   7   9       18.43       21.34      9.31 o 
   3   7   9       49.03       69.94     12.19 o 
   4   7   9       91.55      110.08     14.23 o 
   5   7   9        3.05        2.37     10.50 o 
   6   7   9        3.13        4.06     10.16 o 
   7   7   9       19.86       28.28     13.21 o 
   8   7   9        0.12        8.30     11.34 o 
   9   7   9        7.06       18.29     15.92 o 
   0   8   9      243.63      224.46     20.16 o 
   1   8   9       27.31       22.52      9.65 o 
   2   8   9        9.27        8.47     11.34 o 
   3   8   9       57.50       67.23     14.73 o 
   4   8   9        5.66        7.28     10.16 o 
   5   8   9       35.47       29.97     13.55 o 
   6   8   9       93.63       64.18     17.95 o 
   7   8   9       16.29       -7.79     14.90 o 
   8   8   9        3.70      -17.44     17.44 o 
   1   9   9      181.35      220.70     19.99 o 
   2   9   9        0.93       -5.76     11.51 o 
   3   9   9       64.88       57.24     12.19 o 
   4   9   9        4.57        5.25     12.19 o 
   5   9   9       17.00       19.64     12.53 o 
   6   9   9       25.28       30.48     14.56 o 
   7   9   9        6.99        1.69     13.04 o 
   8   9   9       10.58        3.73     14.39 o 
   0  10   9       99.41       67.40     17.27 o 
   1  10   9        0.35       -4.91     11.85 o 
   2  10   9       91.44       69.94     16.26 o 
   3  10   9        0.81       13.21     13.21 o 
   4  10   9       24.40       16.93     14.56 o 
   5  10   9       24.81       28.62     13.38 o 
   6  10   9        5.79        8.13     11.18 o 
   7  10   9       28.35        7.11     18.80 o 
   1  11   9      141.60      137.01     18.80 o 
   2  11   9       26.33       44.53     12.87 o 
   3  11   9       35.41       36.24     13.72 o 
   4  11   9       25.22       33.53     13.38 o 
   5  11   9       14.85        0.00     15.92 o 
   6  11   9        0.22       -5.25     13.21 o 
   0  12   9       96.25      112.11     21.85 o 
   1  12   9        1.25        8.97     13.55 o 
   2  12   9       21.52       27.43     13.88 o 
   3  12   9        3.42       -6.26     13.04 o 
   4  12   9        2.52       16.59     13.21 o 
   5  12   9        5.03        1.69     14.90 o 
   6  12   9        6.14        3.73     15.41 o 
   1  13   9       52.34       71.46     17.95 o 
   2  13   9       18.48        0.00     16.76 o 
   3  13   9       12.41       39.45     14.39 o 
   4  13   9        1.64       19.64     13.04 o 
   0  14   9        4.56       10.50     15.58 o 
   1  14   9        0.01        0.00     15.07 o 
   2  14   9       12.73       39.79     15.75 o 
   3  14   9        3.54       24.21     12.19 o 
   0   0  10     4964.50     5563.35     62.21 o 
   1   0  10     2433.82     2545.68     44.51 o 
   2   0  10      791.22      812.67     26.30 o 
   3   0  10      109.22       99.25     11.69 o 
   4   0  10      346.95      346.37     21.01 o 
   5   0  10      294.12      296.32     20.67 o 
   6   0  10        0.01       12.19     10.50 o 
   7   0  10     1018.96     1086.94     43.08 o 
   8   0  10        0.58       -9.99     13.88 o 
   9   0  10      131.00      178.67     19.98 o 
  10   0  10       79.76       85.35     24.22 o 
   1   1  10      230.27      254.66     15.59 o 
   2   1  10     1642.52     1643.59     38.10 o 
   3   1  10      172.21      175.66     14.57 o 
   4   1  10       13.83       14.73      8.47 o 
   5   1  10       27.52       11.68     11.18 o 
   6   1  10        5.02        6.60     11.51 o 
   7   1  10      140.57      149.88     20.83 o 
   8   1  10       99.91      121.42     19.31 o 
   9   1  10        2.96        8.13     14.73 o 
  10   1  10        0.48       -1.86     14.05 o 
   0   2  10        0.03       -8.13      8.13 o 
   1   2  10      116.12      148.37     12.87 o 
   2   2  10     1317.99     1271.36     34.32 o 
   3   2  10      156.76      171.76     14.06 o 
   4   2  10      315.31      324.48     19.49 o 
   5   2  10       22.82       19.98     10.16 o 
   6   2  10       37.83       60.96     13.55 o 
   7   2  10      208.52      172.43     20.50 o 
   8   2  10        5.06      -16.09     16.09 o 
   9   2  10      233.79      259.66     26.93 o 
  10   2  10        0.00       14.73     15.07 o 
   1   3  10        3.76       -4.23      6.94 o 
   2   3  10       72.23       63.51     11.52 o 
   3   3  10       71.45       51.14     10.33 o 
   4   3  10      101.24       95.35     13.04 o 
   5   3  10       43.24       36.91     10.67 o 
   6   3  10      169.04      184.11     19.14 o 
   7   3  10        0.39       10.50     10.84 o 
   8   3  10        0.30       11.85     12.70 o 
   9   3  10       18.60       26.58     14.56 o 
  10   3  10        1.89        3.73     14.73 o 
   0   4  10     1008.22      925.39     29.37 o 
   1   4  10      143.64      169.72     14.06 o 
   2   4  10        0.89        0.85      6.94 o 
   3   4  10       34.73       22.69      9.65 o 
   4   4  10       10.67        5.76      9.99 o 
   5   4  10        7.46      -10.16     10.16 o 
   6   4  10        8.59        0.00     10.50 o 
   7   4  10        2.64        2.71     11.51 o 
   8   4  10        0.00       10.67     12.87 o 
   9   4  10        5.35        3.39     14.05 o 
   1   5  10      267.28      292.77     18.30 o 
   2   5  10       24.30       21.67      9.82 o 
   3   5  10       98.23      102.29     13.21 o 
   4   5  10      177.49      171.92     17.28 o 
   5   5  10       14.13       34.88     10.67 o 
   6   5  10       23.89       27.60     10.84 o 
   7   5  10        1.30      -15.75     15.75 o 
   8   5  10        3.33      -15.75     15.75 o 
   9   5  10        1.94       -3.56     14.56 o 
   0   6  10      166.04      149.73     15.58 o 
   1   6  10        0.37       -2.71      8.13 o 
   2   6  10       72.64       62.83     11.01 o 
   3   6  10       56.29       51.99     11.68 o 
   4   6  10      229.11      249.35     20.84 o 
   5   6  10        0.03      -11.68     11.68 o 
   6   6  10       40.35       52.66     14.22 o 
   7   6  10       19.79       -1.52     14.22 o 
   8   6  10        0.78      -15.92     15.92 o 
   9   6  10       47.26       54.19     17.10 o 
   1   7  10      262.90      228.88     19.65 o 
   2   7  10       56.00       64.18     11.52 o 
   3   7  10       28.33       54.02     12.19 o 
   4   7  10        2.44        5.76      9.82 o 
   5   7  10        0.00       15.24     11.68 o 
   6   7  10        0.03        6.94     10.16 o 
   7   7  10        0.21       -4.57     13.21 o 
   8   7  10        1.44       15.24     11.34 o 
   9   7  10       10.02       -3.73     17.61 o 
   0   8  10       12.38       13.72     10.84 o 
   1   8  10      274.05      224.47     19.82 o 
   2   8  10       26.29       40.98     10.16 o 
   3   8  10       78.78       80.61     13.89 o 
   4   8  10        5.77        3.73     10.33 o 
   5   8  10        1.37        4.06     10.67 o 
   6   8  10        0.07       -2.88     13.88 o 
   7   8  10       46.72       51.65     16.43 o 
   8   8  10       14.95       35.56     14.73 o 
   1   9  10       25.49       27.09     12.87 o 
   2   9  10        9.97       23.03     11.85 o 
   3   9  10        5.53       15.24      9.31 o 
   4   9  10        0.08       10.84     12.02 o 
   5   9  10        8.78       20.32     12.02 o 
   6   9  10        0.06       -1.52     13.21 o 
   7   9  10        0.08       22.18     14.56 o 
   8   9  10        0.28      -11.18     15.24 o 
   0  10  10      157.33      140.07     19.31 o 
   1  10  10        1.38        6.43     10.84 o 
   2  10  10        5.66       -2.71     13.55 o 
   3  10  10       86.74       71.46     15.24 o 
   4  10  10       67.48       74.17     17.27 o 
   5  10  10        0.00      -16.59     16.59 o 
   6  10  10        8.77      -11.68     12.87 o 
   7  10  10        0.28        9.14     14.56 o 
   1  11  10        3.56        6.94     13.71 o 
   2  11  10       15.92       -2.88     13.88 o 
   3  11  10       26.68       31.33     14.39 o 
   4  11  10       19.98       20.49     15.07 o 
   5  11  10        7.20       16.76     15.07 o 
   6  11  10        0.06       23.20     13.88 o 
   0  12  10        3.00        3.05     13.04 o 
   1  12  10       19.52       24.55     14.90 o 
   2  12  10       13.55       29.80     13.38 o 
   3  12  10        0.19        8.13     12.53 o 
   4  12  10        0.50       23.70     14.56 o 
   5  12  10        5.13        5.42     13.55 o 
   1  13  10       13.76       16.76     15.07 o 
   2  13  10        1.63       -6.77     13.38 o 
   3  13  10        0.18       22.86     13.71 o 
   4  13  10        1.85      -11.01     16.76 o 
   0  14  10       35.70       32.51     15.92 o 
   1  14  10       12.15        9.14     13.88 o 
   2  14  10        1.41        5.59     14.73 o 
   1   1  11       54.22       33.19     10.67 o 
   2   1  11        5.94        5.42      8.13 o 
   3   1  11        6.68       15.07      7.11 o 
   4   1  11        2.88        1.86      7.62 o 
   5   1  11       17.07       30.99     10.16 o 
   6   1  11       17.44        6.94     14.22 o 
   7   1  11       35.29       43.35     15.24 o 
   8   1  11       26.24       17.78     16.26 o 
   9   1  11        9.98        8.30     15.24 o 
  10   1  11        5.20       31.83     17.61 o 
   0   2  11      573.45      598.11     23.40 o 
   1   2  11      238.32      250.92     16.43 o 
   2   2  11       31.07       22.01      8.97 o 
   3   2  11     1122.62     1081.75     34.63 o 
   4   2  11        7.19        3.73      8.47 o 
   5   2  11      170.19      156.84     17.62 o 
   6   2  11      232.66      223.43     23.04 o 
   7   2  11      545.92      439.11     31.18 o 
   8   2  11        7.06       16.42     11.51 o 
   9   2  11      144.47      164.95     25.23 o 
   1   3  11        0.78       -2.37      6.94 o 
   2   3  11       34.63       27.94      9.14 o 
   3   3  11      103.01      142.60     14.73 o 
   4   3  11      210.83      238.85     18.46 o 
   5   3  11       45.07       33.53     11.01 o 
   6   3  11       17.93       -4.91     13.38 o 
   7   3  11        4.48       24.38     13.38 o 
   8   3  11       11.43      -17.95     17.95 o 
   9   3  11        0.03      -16.25     16.25 o 
   0   4  11      125.87      141.76     14.06 o 
   1   4  11      136.36      139.06     13.38 o 
   2   4  11       65.30       53.68     10.84 o 
   3   4  11        2.56       22.35      6.10 o 
   4   4  11      186.33      188.35     18.29 o 
   5   4  11       24.11       16.93     12.53 o 
   6   4  11        4.58       11.34     12.02 o 
   7   4  11      261.44      258.83     24.73 o 
   8   4  11        0.70       -6.26     14.56 o 
   9   4  11       75.09       40.30     21.84 o 
   1   5  11      450.70      480.51     24.75 o 
   2   5  11       62.12       42.67     11.68 o 
   3   5  11       14.54       22.69     10.16 o 
   4   5  11        4.24       -4.23      9.31 o 
   5   5  11      198.11      182.76     19.31 o 
   6   5  11        0.03      -13.04     13.04 o 
   7   5  11        1.02       -8.64     13.71 o 
   8   5  11       33.71       19.30     17.27 o 
   9   5  11        8.11       -1.86     18.12 o 
   0   6  11        4.82       -9.82      9.82 o 
   1   6  11        1.54       -9.99      9.99 o 
   2   6  11        2.45        1.02      8.47 o 
   3   6  11      209.36      215.46     19.48 o 
   4   6  11       59.74       58.08     13.21 o 
   5   6  11       52.08       63.33     14.05 o 
   6   6  11       25.65        6.77     15.58 o 
   7   6  11        0.67        7.62     14.73 o 
   8   6  11        0.77      -13.88     13.88 o 
   9   6  11        6.02        0.00     15.75 o 
   1   7  11       16.17       10.33     11.51 o 
   2   7  11      209.41      226.81     18.63 o 
   3   7  11        0.98       -3.39     10.50 o 
   4   7  11        4.52        2.37     12.02 o 
   5   7  11       61.87       64.52     14.56 o 
   6   7  11       48.71       50.46     15.24 o 
   7   7  11       26.12       53.85     14.39 o 
   8   7  11        4.40        6.94     16.93 o 
   0   8  11      107.36       98.23     16.60 o 
   1   8  11       69.93       67.74     13.55 o 
   2   8  11       36.29       40.64     14.22 o 
   3   8  11        0.29        7.28     12.36 o 
   4   8  11       55.15       45.55     14.56 o 
   5   8  11       33.87       33.70     13.72 o 
   6   8  11        1.57       15.24     11.01 o 
   7   8  11        0.92       13.38     13.21 o 
   8   8  11        1.01      -17.78     17.78 o 
   1   9  11       78.79       79.76     16.43 o 
   2   9  11       72.16       45.38     15.07 o 
   3   9  11        0.41        1.35     11.34 o 
   4   9  11        6.84       12.53     11.68 o 
   5   9  11       14.61        8.97     15.58 o 
   6   9  11        8.50       13.04     14.56 o 
   7   9  11        0.16       -7.11     15.07 o 
   0  10  11       25.59       46.40     13.72 o 
   1  10  11       13.84       21.33     13.72 o 
   2  10  11        0.01       -6.94     13.04 o 
   3  10  11        0.44       17.10     12.53 o 
   4  10  11       40.69       34.54     15.58 o 
   5  10  11        2.06      -16.09     16.09 o 
   6  10  11        3.66       17.27     13.71 o 
   7  10  11       30.93        5.59     17.44 o 
   1  11  11       16.67       18.96     13.88 o 
   2  11  11        5.81      -13.21     13.21 o 
   3  11  11        0.56        7.79     13.55 o 
   4  11  11        2.97        1.69     15.41 o 
   5  11  11        9.06      -18.29     18.29 o 
   6  11  11        2.67       12.87     15.07 o 
   0  12  11       11.01      -12.53     17.44 o 
   1  12  11        6.65       15.92     13.21 o 
   2  12  11        3.72       -6.43     16.42 o 
   3  12  11       17.47        1.69     16.93 o 
   4  12  11        5.04        3.56     15.07 o 
   5  12  11        0.61        1.86     12.87 o 
   1  13  11       15.27       -1.69     17.78 o 
   2  13  11        5.62       10.50     14.22 o 
   3  13  11        0.61        7.28     15.07 o 
   0  14  11        2.90        1.86     14.56 o 
   1  14  11        0.91      -16.76     16.76 o 
   0   0  12      439.30      468.86     21.36 o 
   1   0  12     1157.71     1136.72     33.28 o 
   2   0  12       13.91        7.45      8.80 o 
   3   0  12     1132.81     1188.79     36.50 o 
   4   0  12      885.40      900.25     33.42 o 
   5   0  12        0.42       -3.22     11.18 o 
   6   0  12      354.04      356.64     26.26 o 
   7   0  12      920.74      879.77     41.72 o 
   8   0  12      120.76      114.82     21.00 o 
   9   0  12      129.21      113.13     24.56 o 
   1   1  12      137.35      138.89     14.06 o 
   2   1  12       71.77       70.11     11.69 o 
   3   1  12       29.38       22.52      9.65 o 
   4   1  12       19.42       39.45     12.02 o 
   5   1  12       22.60       16.42     13.04 o 
   6   1  12      121.28      132.10     18.46 o 
   7   1  12      122.26      120.58     22.69 o 
   8   1  12        1.50      -16.09     16.09 o 
   9   1  12       15.79       18.96     18.29 o 
   0   2  12       64.50       63.17     11.68 o 
   1   2  12      243.84      203.64     16.60 o 
   2   2  12      581.90      550.70     25.94 o 
   3   2  12      394.83      370.46     21.69 o 
   4   2  12      435.68      409.44     25.08 o 
   5   2  12      126.14      106.87     16.43 o 
   6   2  12      252.69      271.71     24.22 o 
   7   2  12       16.42      -17.27     17.27 o 
   8   2  12       35.65       51.31     17.61 o 
   9   2  12        3.58       20.83     14.05 o 
   1   3  12      295.02      308.04     18.81 o 
   2   3  12        6.55       13.38      7.11 o 
   3   3  12       52.57       61.81     10.16 o 
   4   3  12        0.04        0.00     10.16 o 
   5   3  12        5.53        2.37     10.67 o 
   6   3  12        8.59       22.86     13.21 o 
   7   3  12        4.87        0.00     13.88 o 
   8   3  12       51.37       34.71     17.61 o 
   9   3  12       12.58       15.92     16.93 o 
   0   4  12      523.81      538.91     25.43 o 
   1   4  12      167.68      152.95     15.08 o 
   2   4  12      189.55      197.68     16.77 o 
   3   4  12      218.44      202.94     18.13 o 
   4   4  12        6.19       -5.42     10.67 o 
   5   4  12      250.42      184.81     22.53 o 
   6   4  12       35.25       51.14     14.22 o 
   7   4  12      107.67      113.46     18.80 o 
   8   4  12        1.23      -14.56     16.09 o 
   9   4  12        9.55       28.78     15.75 o 
   1   5  12      381.10      355.18     23.39 o 
   2   5  12       10.86       -7.96     11.51 o 
   3   5  12        0.00      -10.50     10.50 o 
   4   5  12       34.31       38.61     13.21 o 
   5   5  12       30.95       32.17     13.72 o 
   6   5  12       27.07       20.49     13.88 o 
   7   5  12        2.04        1.52     11.68 o 
   8   5  12        0.14       -8.30     16.42 o 
   9   5  12        4.97       16.76     14.05 o 
   0   6  12      414.45      387.23     22.88 o 
   1   6  12        5.70       19.30      9.65 o 
   2   6  12        0.45        3.22      7.62 o 
   3   6  12       47.17       44.70     11.85 o 
   4   6  12       10.94       27.60     10.84 o 
   5   6  12       65.01       51.99     15.24 o 
   6   6  12       33.82       42.67     15.24 o 
   7   6  12       31.16       43.86     15.24 o 
   8   6  12        5.52      -12.19     15.75 o 
   1   7  12      220.65      222.07     20.16 o 
   2   7  12        0.13        1.19     10.84 o 
   3   7  12       76.26       65.54     14.39 o 
   4   7  12       61.87       44.54     13.89 o 
   5   7  12      149.20       71.47     20.15 o 
   6   7  12        2.43       19.47     13.38 o 
   7   7  12        0.16        1.69     15.07 o 
   8   7  12        2.94      -16.09     16.09 o 
   0   8  12        0.70        2.37     13.38 o 
   1   8  12        1.36        8.30     11.34 o 
   2   8  12       99.56      107.54     18.46 o 
   3   8  12        3.92      -12.70     12.70 o 
   4   8  12       51.40       50.29     16.43 o 
   5   8  12        0.01        2.88     10.33 o 
   6   8  12       13.36       20.49     12.87 o 
   7   8  12       29.19        5.25     18.12 o 
   1   9  12      129.92      151.74     18.80 o 
   2   9  12      102.17      112.28     16.93 o 
   3   9  12       43.94       42.67     14.73 o 
   4   9  12        4.16        0.00      9.48 o 
   5   9  12       61.07       76.20     17.10 o 
   6   9  12        0.66       -3.39     16.76 o 
   7   9  12        1.57       32.68     14.73 o 
   0  10  12      305.15      333.22     25.75 o 
   1  10  12       18.36        2.88     15.07 o 
   2  10  12        1.41       14.22     12.87 o 
   3  10  12       84.43       65.20     18.97 o 
   4  10  12        3.99      -15.92     15.92 o 
   5  10  12        0.29       -8.30     13.04 o 
   6  10  12        4.70       10.67     13.71 o 
   1  11  12      101.81       87.72     20.49 o 
   2  11  12        0.26       16.93     13.55 o 
   3  11  12        8.44       27.26     14.56 o 
   4  11  12        8.87       13.38     15.07 o 
   5  11  12       20.93       24.89     15.92 o 
   0  12  12        3.79       16.25     14.22 o 
   1  12  12       12.27        9.82     15.58 o 
   2  12  12       70.75       83.65     20.66 o 
   3  12  12       23.35       41.48     15.24 o 
   4  12  12        8.24       -5.42     17.44 o 
   1  13  12        9.55      -15.92     17.10 o 
   2  13  12        3.30      -10.84     15.41 o 
   3  13  12       11.19       27.94     16.09 o 
   1   1  13       75.02       61.64     12.02 o 
   2   1  13      431.70      450.49     23.56 o 
   3   1  13      318.35      371.06     21.18 o 
   4   1  13      363.78      445.97     25.59 o 
   5   1  13      397.00      439.71     26.77 o 
   6   1  13        0.18        6.43     13.38 o 
   7   1  13       91.36       84.50     19.47 o 
   8   1  13        0.79       -9.65     16.59 o 
   9   1  13        1.33       14.22     15.24 o 
   0   2  13      785.02      866.62     30.19 o 
   1   2  13       92.41       70.96     11.69 o 
   2   2  13       46.41       34.21     11.35 o 
   3   2  13       54.53       73.15     13.04 o 
   4   2  13      123.44      113.64     17.11 o 
   5   2  13        1.63       -5.93     11.18 o 
   6   2  13      137.12      138.20     20.32 o 
   7   2  13      202.25      227.47     24.90 o 
   8   2  13        0.90       29.12     11.18 o 
   9   2  13       56.92       44.87     20.66 o 
   1   3  13       37.97       41.32     10.50 o 
   2   3  13        3.53       -5.76      9.31 o 
   3   3  13       36.36       49.95     12.02 o 
   4   3  13        7.31       18.79     10.33 o 
   5   3  13       32.82       40.98     14.73 o 
   6   3  13      201.41      193.09     23.20 o 
   7   3  13       28.46       36.91     15.07 o 
   8   3  13       92.18      100.08     23.20 o 
   9   3  13        9.39        3.73     15.07 o 
   0   4  13        8.53       -3.89     10.33 o 
   1   4  13        0.77       -9.65     10.67 o 
   2   4  13      312.58      319.37     22.03 o 
   3   4  13        4.91       10.67      8.47 o 
   4   4  13      581.04      463.76     28.48 o 
   5   4  13      131.43      145.99     19.65 o 
   6   4  13      199.27      208.50     21.68 o 
   7   4  13        1.50       13.71     11.51 o 
   8   4  13        3.55       11.68     15.41 o 
   9   4  13        1.36        5.59     16.09 o 
   1   5  13       51.91       41.83     13.38 o 
   2   5  13      106.25      110.93     17.44 o 
   3   5  13      277.98      268.85     23.89 o 
   4   5  13       85.52       65.88     16.60 o 
   5   5  13       43.08       27.26     14.39 o 
   6   5  13      144.61      156.49     19.81 o 
   7   5  13        1.10        7.79     13.21 o 
   8   5  13       48.68       53.68     17.61 o 
   0   6  13      610.16      673.17     33.40 o 
   1   6  13        0.48       -3.22     11.18 o 
   2   6  13       97.98       65.03     14.73 o 
   3   6  13       17.33       36.57     13.04 o 
   4   6  13        0.03        7.62     10.33 o 
   5   6  13       55.83       38.10     13.72 o 
   6   6  13       52.49       66.89     15.58 o 
   7   6  13        5.35        4.91     16.25 o 
   8   6  13        0.08       -7.11     16.59 o 
   1   7  13      461.92      486.87     28.13 o 
   2   7  13      140.07      123.47     17.44 o 
   3   7  13       10.43       23.87     12.02 o 
   4   7  13        0.10        0.00     12.19 o 
   5   7  13        0.75       -4.23     12.87 o 
   6   7  13       11.55       10.84     13.88 o 
   7   7  13       26.43       32.34     15.75 o 
   8   7  13       13.87       16.76     16.76 o 
   0   8  13      245.85      295.08     23.72 o 
   1   8  13      141.98      181.39     19.48 o 
   2   8  13      128.04      140.06     20.15 o 
   3   8  13      315.39      261.74     26.43 o 
   4   8  13       48.37       49.78     16.59 o 
   5   8  13        4.16      -10.67     15.75 o 
   6   8  13       23.99       59.09     14.56 o 
   7   8  13        7.67       28.45     13.55 o 
   1   9  13       37.34       36.41     14.22 o 
   2   9  13        6.69        4.23     11.51 o 
   3   9  13       61.25       86.36     16.59 o 
   4   9  13       19.83       10.67     16.26 o 
   5   9  13       69.63       69.43     17.78 o 
   6   9  13        4.04        3.39     13.71 o 
   7   9  13        0.63      -15.75     15.75 o 
   0  10  13      230.51      278.63     26.08 o 
   1  10  13        6.96        4.40     16.09 o 
   2  10  13        3.60       29.80     13.38 o 
   3  10  13        6.02       15.41     14.90 o 
   4  10  13       14.10       25.91     14.73 o 
   5  10  13        8.48        0.00     16.76 o 
   6  10  13       10.37       16.59     15.92 o 
   1  11  13        7.49       12.53     14.56 o 
   2  11  13       32.43       36.91     16.59 o 
   3  11  13       13.88       26.58     15.58 o 
   4  11  13        0.94       -3.39     14.56 o 
   5  11  13        0.01       33.02     15.58 o 
   0  12  13       21.58       42.16     17.61 o 
   1  12  13        6.14       13.55     14.05 o 
   2  12  13       34.29       46.73     18.80 o 
   3  12  13       29.28       66.04     17.61 o 
   4  12  13        8.20       20.49     13.55 o 
   1  13  13        0.05       40.30     15.41 o 
   2  13  13        2.25        3.73     13.88 o 
   0   0  14      186.02      183.96     16.94 o 
   1   0  14       18.22       40.30      8.97 o 
   2   0  14      194.00      209.53     17.45 o 
   3   0  14      316.19      293.11     20.50 o 
   4   0  14      569.46      508.17     28.82 o 
   5   0  14      123.19      105.17     19.48 o 
   6   0  14       55.64       56.56     16.43 o 
   7   0  14        0.98        4.40     12.36 o 
   8   0  14        1.04        4.91     16.93 o 
   9   0  14       44.91       40.47     19.47 o 
   1   1  14       20.20       26.41      9.99 o 
   2   1  14        0.03       17.61      8.30 o 
   3   1  14      300.39      281.24     22.53 o 
   4   1  14      173.33      158.54     17.62 o 
   5   1  14       79.98      101.94     15.92 o 
   6   1  14       65.82       85.18     15.41 o 
   7   1  14       23.56       16.42     14.56 o 
   8   1  14       60.96      102.96     18.29 o 
   9   1  14        0.78        3.73     14.56 o 
   0   2  14       23.97       18.96     10.16 o 
   1   2  14        4.80        7.79      8.30 o 
   2   2  14       16.76       15.07      9.99 o 
   3   2  14       33.29       33.87     12.53 o 
   4   2  14       87.15      102.79     15.92 o 
   5   2  14       58.26       39.96     14.39 o 
   6   2  14      306.18      287.82     26.26 o 
   7   2  14       34.08       48.43     18.63 o 
   8   2  14       24.92       -6.77     18.96 o 
   9   2  14        3.70        0.00     15.75 o 
   1   3  14      236.90      251.39     18.97 o 
   2   3  14      414.40      360.78     23.22 o 
   3   3  14      101.63      101.44     16.09 o 
   4   3  14      102.25       90.26     17.10 o 
   5   3  14      304.37      354.74     23.89 o 
   6   3  14       72.73       89.58     17.61 o 
   7   3  14       40.95       35.39     17.27 o 
   8   3  14        1.27      -10.16     17.27 o 
   0   4  14        1.26       25.57     10.16 o 
   1   4  14        3.87        9.31      9.99 o 
   2   4  14       94.01       68.59     15.75 o 
   3   4  14       16.52       15.92     12.19 o 
   4   4  14      206.53      186.83     21.17 o 
   5   4  14        2.67       -7.96     12.87 o 
   6   4  14       13.68       43.18     14.90 o 
   7   4  14       26.74       26.92     15.41 o 
   8   4  14        8.31       41.82     17.10 o 
   1   5  14       62.74       52.33     15.75 o 
   2   5  14      367.64      331.42     23.55 o 
   3   5  14      139.80      131.59     16.77 o 
   4   5  14       12.99       27.77     13.04 o 
   5   5  14        0.75      -12.36     14.05 o 
   6   5  14        2.13       16.42     13.55 o 
   7   5  14        6.90       -4.91     16.76 o 
   8   5  14       13.27       -5.42     19.98 o 
   0   6  14     1292.74     1298.77     45.15 o 
   1   6  14        0.87      -12.70     12.70 o 
   2   6  14       84.95       72.65     15.24 o 
   3   6  14       60.92       72.48     14.22 o 
   4   6  14      104.49      112.96     16.60 o 
   5   6  14        8.24       11.51     12.36 o 
   6   6  14       12.50       -9.31     16.09 o 
   7   6  14        0.16        1.69     14.39 o 
   8   6  14       11.78       29.63     17.44 o 
   1   7  14       40.98       49.28     16.26 o 
   2   7  14        0.00        5.08     10.67 o 
   3   7  14       13.92        1.35     14.56 o 
   4   7  14        0.72      -14.90     14.90 o 
   5   7  14        4.96       16.59     12.19 o 
   6   7  14        1.49        4.91     14.05 o 
   7   7  14        6.38       10.50     12.19 o 
   0   8  14       48.56       43.18     16.26 o 
   1   8  14       16.59       27.77     12.70 o 
   2   8  14       47.36       56.90     14.90 o 
   3   8  14       43.92       52.15     16.59 o 
   4   8  14        8.97      -14.73     14.73 o 
   5   8  14        6.78       17.44     12.87 o 
   6   8  14        3.26       -8.47     14.56 o 
   7   8  14        1.34       -3.73     15.41 o 
   1   9  14      112.82       99.07     17.27 o 
   2   9  14        0.11       13.04     13.04 o 
   3   9  14       29.51       24.04     15.92 o 
   4   9  14        0.11       22.18     12.53 o 
   5   9  14       13.68       11.68     15.41 o 
   6   9  14        2.28      -14.39     16.93 o 
   0  10  14       29.22       45.21     16.09 o 
   1  10  14       64.23       76.03     16.76 o 
   2  10  14        4.35        1.52     14.39 o 
   3  10  14        3.74      -15.58     15.58 o 
   4  10  14       48.60       26.92     21.34 o 
   5  10  14       33.31       53.51     15.75 o 
   1  11  14        6.25        0.00     13.88 o 
   2  11  14       76.04      108.55     18.63 o 
   3  11  14       14.95       -1.69     16.76 o 
   4  11  14       16.34       16.26     14.90 o 
   0  12  14       16.92       21.00     13.55 o 
   1  12  14        4.02       -5.25     15.92 o 
   2  12  14        3.92      -16.09     16.09 o 
   3  12  14       20.38        0.00     21.17 o 
   1   1  15        0.00       11.18      9.99 o 
   2   1  15        0.00        0.00     10.33 o 
   3   1  15       80.16      112.95     17.27 o 
   4   1  15        0.00        4.74     12.36 o 
   5   1  15       23.50       15.58     14.22 o 
   6   1  15        8.40       24.21     13.88 o 
   7   1  15        0.82       -7.79     13.88 o 
   8   1  15       10.98       17.27     18.79 o 
   0   2  15        8.11       -4.06     12.36 o 
   1   2  15       45.33       37.42     11.35 o 
   2   2  15       46.13       34.37     14.22 o 
   3   2  15       70.54       59.10     15.07 o 
   4   2  15      121.34      130.23     19.31 o 
   5   2  15        0.01      -14.39     14.39 o 
   6   2  15       54.41       53.34     16.93 o 
   7   2  15        4.46       11.18     14.05 o 
   8   2  15        0.05      -17.44     17.78 o 
   1   3  15        0.14        5.42      8.30 o 
   2   3  15      219.30      210.38     21.34 o 
   3   3  15       67.84       59.44     15.24 o 
   4   3  15       51.60       41.15     13.55 o 
   5   3  15        2.43       22.86     12.70 o 
   6   3  15       26.33       52.83     14.90 o 
   7   3  15        4.64        6.43     16.09 o 
   8   3  15       37.00       44.36     17.95 o 
   0   4  15      771.71      738.65     34.08 o 
   1   4  15      179.91      198.17     17.62 o 
   2   4  15      112.29      113.64     14.56 o 
   3   4  15       57.10       39.79     13.72 o 
   4   4  15       17.74       14.22     12.53 o 
   5   4  15        3.59       -9.65     12.19 o 
   6   4  15       65.85       37.76     18.12 o 
   7   4  15        5.96      -16.25     16.25 o 
   8   4  15       24.85       27.26     20.15 o 
   1   5  15      113.95       89.76     16.09 o 
   2   5  15       38.25       49.28     14.39 o 
   3   5  15        0.82        5.08     11.01 o 
   4   5  15        6.14       24.04     11.34 o 
   5   5  15       49.69       60.45     13.72 o 
   6   5  15        1.80        6.26     16.93 o 
   7   5  15        9.99       10.16     17.61 o 
   8   5  15        0.04       -3.73     16.25 o 
   0   6  15      104.05       93.82     19.14 o 
   1   6  15      392.23      382.93     26.94 o 
   2   6  15       25.75       30.31     12.36 o 
   3   6  15        0.02      -12.19     12.19 o 
   4   6  15       67.24       51.82     16.09 o 
   5   6  15        1.36       19.47     11.18 o 
   6   6  15       20.20       24.38     14.05 o 
   7   6  15       14.49        8.80     16.59 o 
   1   7  15        0.40      -13.55     13.55 o 
   2   7  15       80.73       89.75     17.78 o 
   3   7  15      117.01      124.13     18.97 o 
   4   7  15       11.01       19.13     15.41 o 
   5   7  15       13.44       25.23     14.73 o 
   6   7  15        1.64       28.78     13.04 o 
   7   7  15        0.10        7.28     13.88 o 
   0   8  15       59.56       34.54     16.26 o 
   1   8  15       97.60      108.55     16.77 o 
   2   8  15       39.89       15.75     14.73 o 
   3   8  15       25.56       14.73     16.09 o 
   4   8  15        0.07       -9.31     14.73 o 
   5   8  15        2.34        9.99     14.05 o 
   6   8  15        0.01       -3.56     13.55 o 
   1   9  15       23.09        4.40     15.24 o 
   2   9  15       47.08       40.98     15.92 o 
   3   9  15       39.22       23.54     16.59 o 
   4   9  15        3.78       13.21     14.22 o 
   5   9  15        1.14       -1.69     18.63 o 
   6   9  15        1.27       -1.86     15.75 o 
   0  10  15        0.70       -7.96     14.05 o 
   1  10  15       36.43       50.97     15.75 o 
   2  10  15       13.22       45.55     14.22 o 
   3  10  15        0.15       -5.08     17.27 o 
   4  10  15       13.20       14.05     17.95 o 
   5  10  15        0.35      -18.63     18.63 o 
   1  11  15       31.11       22.18     15.75 o 
   2  11  15        0.88       -6.94     14.90 o 
   3  11  15        0.43       -3.56     12.87 o 
   4  11  15        3.97       26.08     16.76 o 
   0  12  15        1.36       19.98     15.92 o 
   1  12  15        6.15       25.57     13.71 o 
   2  12  15        1.93       18.63     15.58 o 
   0   0  16      435.50      473.99     27.45 o 
   1   0  16        5.92        1.02     10.16 o 
   2   0  16      105.11       87.22     15.41 o 
   3   0  16       12.28       -4.74     13.21 o 
   4   0  16      337.50      342.06     26.09 o 
   5   0  16        6.22       11.01     12.70 o 
   6   0  16       22.43       22.35     14.39 o 
   7   0  16       25.81       16.42     14.90 o 
   8   0  16        6.72       16.25     15.58 o 
   1   1  16       20.13        1.02     13.04 o 
   2   1  16      141.73      115.00     16.77 o 
   3   1  16       23.62        5.93     13.38 o 
   4   1  16        0.19       17.95     11.51 o 
   5   1  16      166.22      208.15     21.34 o 
   6   1  16       48.47       28.45     17.27 o 
   7   1  16        1.85      -14.39     14.39 o 
   8   1  16        2.11       -8.97     16.09 o 
   0   2  16      565.01      561.22     28.65 o 
   1   2  16        1.53        3.39     10.50 o 
   2   2  16      314.73      283.61     23.38 o 
   3   2  16       50.90       42.50     16.26 o 
   4   2  16      122.77      137.18     19.14 o 
   5   2  16       28.40       15.41     16.76 o 
   6   2  16        4.85       10.67     14.05 o 
   7   2  16       36.10       11.68     18.63 o 
   8   2  16        3.64       -5.42     15.75 o 
   1   3  16        3.39       -6.94     13.55 o 
   2   3  16       25.34       14.22     12.70 o 
   3   3  16       30.86       44.87     13.21 o 
   4   3  16        2.01       -9.31     13.71 o 
   5   3  16        0.72        5.76     13.38 o 
   6   3  16        0.00       -7.79     13.71 o 
   7   3  16       35.94       50.63     17.10 o 
   8   3  16       18.06        3.73     15.92 o 
   0   4  16       41.11       16.59     14.22 o 
   1   4  16       78.24       40.64     16.93 o 
   2   4  16        0.00        7.45     11.18 o 
   3   4  16       38.22       33.36     13.04 o 
   4   4  16        0.62       -4.06     11.85 o 
   5   4  16        1.36        5.93     11.68 o 
   6   4  16       37.94       20.66     17.44 o 
   7   4  16       20.04       27.60     16.26 o 
   1   5  16      151.50      163.10     20.15 o 
   2   5  16       13.24       11.51     12.02 o 
   3   5  16       14.32       -6.60     13.55 o 
   4   5  16       18.17        8.47     14.73 o 
   5   5  16        0.00       -1.52     12.70 o 
   6   5  16        1.62      -13.04     14.73 o 
   7   5  16        0.14       -7.11     14.56 o 
   0   6  16      132.76      127.19     20.49 o 
   1   6  16       40.94       24.89     16.43 o 
   2   6  16       38.73       20.15     14.90 o 
   3   6  16        1.07       23.70     11.34 o 
   4   6  16       14.25       14.73     13.38 o 
   5   6  16       11.90      -16.25     16.25 o 
   6   6  16       10.27       30.48      9.31 o 
   7   6  16       44.88       20.15     17.95 o 
   1   7  16        0.05      -12.53     12.53 o 
   2   7  16        0.56       19.81     13.21 o 
   3   7  16       39.73        7.28     15.58 o 
   4   7  16        3.34       -3.05     14.56 o 
   5   7  16        0.18        0.00     12.70 o 
   6   7  16        1.10        3.56     15.24 o 
   0   8  16       50.33       68.41     15.41 o 
   1   8  16       25.93       19.13     15.24 o 
   2   8  16        0.57       10.50     11.68 o 
   3   8  16        0.01        6.26     15.58 o 
   4   8  16        0.29       -4.91     14.05 o 
   5   8  16        5.35        0.00     14.73 o 
   6   8  16       21.50       46.23     15.75 o 
   1   9  16        0.02       15.58     12.53 o 
   2   9  16        0.01      -15.92     15.92 o 
   3   9  16        0.10       -8.30     12.87 o 
   4   9  16        6.12      -12.02     16.25 o 
   5   9  16        2.18       -5.42     15.75 o 
   0  10  16       42.86       47.92     18.12 o 
   1  10  16        0.96      -14.39     14.39 o 
   2  10  16        0.87       -6.77     14.56 o 
   3  10  16       27.32       33.36     16.76 o 
   4  10  16       22.12       41.99     16.59 o 
   1  11  16        0.74      -12.53     16.76 o 
   2  11  16        0.46      -17.95     17.95 o 
   3  11  16        4.81        0.00     14.39 o 
   1   1  17       25.28       36.91     12.02 o 
   2   1  17       10.28       12.19     12.53 o 
   3   1  17      178.09      213.92     21.17 o 
   4   1  17       23.70       21.67     14.39 o 
   5   1  17       85.99       74.34     19.81 o 
   6   1  17       33.92       29.97     15.58 o 
   7   1  17        2.56        8.64     13.21 o 
   0   2  17       64.81       91.95     17.10 o 
   1   2  17       20.72       33.87     10.16 o 
   2   2  17       96.11      106.69     17.78 o 
   3   2  17       71.62       58.42     15.41 o 
   4   2  17       16.67       11.01     16.59 o 
   5   2  17       32.84       60.45     14.90 o 
   6   2  17        9.36       28.78     16.09 o 
   7   2  17        0.02       -1.69     15.24 o 
   1   3  17      381.34      342.60     25.75 o 
   2   3  17       16.51        3.89     14.39 o 
   3   3  17        0.18        2.71     11.85 o 
   4   3  17       10.83       29.46     10.67 o 
   5   3  17       22.18       27.09     12.70 o 
   6   3  17        0.91       -9.82     15.41 o 
   7   3  17        0.12       -8.80     16.76 o 
   0   4  17      344.42      316.31     26.09 o 
   1   4  17       44.85       51.14     16.43 o 
   2   4  17        0.50       -6.60     10.67 o 
   3   4  17       11.73       15.07     12.53 o 
   4   4  17        2.74        7.28     13.21 o 
   5   4  17       50.29       37.08     19.30 o 
   6   4  17       42.03       54.86     16.09 o 
   7   4  17       57.75       34.21     19.81 o 
   1   5  17       15.91       30.48     12.02 o 
   2   5  17        6.11      -12.19     12.19 o 
   3   5  17        9.67       -4.23     14.05 o 
   4   5  17       10.55        5.93     13.04 o 
   5   5  17        0.04       11.18     10.50 o 
   6   5  17        0.00       -6.94     15.41 o 
   7   5  17        0.88       11.18     14.39 o 
   0   6  17        2.69      -12.19     12.19 o 
   1   6  17       11.71       22.18     12.19 o 
   2   6  17       19.99       29.97     10.67 o 
   3   6  17        2.58       -5.93     15.92 o 
   4   6  17       70.80       82.47     16.60 o 
   5   6  17        0.14        1.69     12.87 o 
   6   6  17        1.47        3.56     11.68 o 
   1   7  17        0.59      -13.38     13.38 o 
   2   7  17        4.16       -1.52     12.70 o 
   3   7  17        2.30        0.00     13.71 o 
   4   7  17        0.38        1.69     12.02 o 
   5   7  17        2.72       -8.64     14.05 o 
   6   7  17        0.37      -14.73     16.09 o 
   0   8  17        0.16       26.08     10.50 o 
   1   8  17        9.22        9.31     16.09 o 
   2   8  17       43.91       53.68     15.75 o 
   3   8  17       27.05       42.50     14.05 o 
   4   8  17        0.14       -3.39     12.36 o 
   5   8  17        0.14       -3.56     16.42 o 
   1   9  17        0.53       24.55     12.36 o 
   2   9  17        0.02       11.68     14.22 o 
   3   9  17        0.16      -15.92     15.92 o 
   4   9  17        0.48        1.86     16.09 o 
   0  10  17       41.97       57.23     13.72 o 
   1  10  17        0.15      -17.61     17.61 o 
   2  10  17        0.95      -13.04     13.04 o 
   3  10  17        0.28       12.87     14.22 o 
   1  11  17        0.18      -13.04     15.75 o 
   0   0  18      712.76      704.06     35.94 o 
   1   0  18        0.06      -11.68     11.68 o 
   2   0  18       69.44       93.98     16.60 o 
   3   0  18      210.35      238.32     22.36 o 
   4   0  18       77.38       79.25     19.30 o 
   5   0  18        7.55       30.82     14.73 o 
   6   0  18       85.84       79.59     18.63 o 
   7   0  18        6.22       -7.28     16.09 o 
   1   1  18        5.26      -11.51     12.70 o 
   2   1  18        4.28        7.96     11.51 o 
   3   1  18        0.54        6.77     12.87 o 
   4   1  18        8.69       11.51     15.07 o 
   5   1  18       16.16        6.26     14.05 o 
   6   1  18        0.47       16.59     15.07 o 
   7   1  18        6.85       -1.86     15.92 o 
   0   2  18       45.84       59.10     16.76 o 
   1   2  18       29.44       54.35     13.55 o 
   2   2  18       40.97       22.52     14.56 o 
   3   2  18       21.46        6.94     12.70 o 
   4   2  18        1.21        1.52     12.02 o 
   5   2  18       13.54       48.43     14.39 o 
   6   2  18        4.88       16.76     14.05 o 
   7   2  18        2.12       19.98     14.05 o 
   1   3  18        0.08      -12.19     12.19 o 
   2   3  18        7.49       10.84     12.19 o 
   3   3  18        0.63       14.05     11.34 o 
   4   3  18        1.59        7.45     12.53 o 
   5   3  18       13.98      -18.29     18.29 o 
   6   3  18       39.03       37.59     15.41 o 
   7   3  18        2.60       24.04     13.71 o 
   0   4  18        0.50       -4.06     13.04 o 
   1   4  18       54.66       72.31     15.58 o 
   2   4  18        0.68      -12.87     12.87 o 
   3   4  18       15.71       29.12     13.55 o 
   4   4  18        9.79       -9.14     15.07 o 
   5   4  18       23.39       45.55     14.22 o 
   6   4  18       11.26       22.69     17.78 o 
   1   5  18       12.73       31.16     13.21 o 
   2   5  18        1.41        1.52     11.34 o 
   3   5  18       12.91       -3.05     14.56 o 
   4   5  18        1.75        3.22     14.05 o 
   5   5  18       16.67       20.15     16.42 o 
   6   5  18        5.69       26.92     14.90 o 
   0   6  18        1.81      -11.68     13.71 o 
   1   6  18        0.00       26.58     12.02 o 
   2   6  18        0.22        0.00     12.87 o 
   3   6  18       10.82       21.84     13.55 o 
   4   6  18       29.67       26.25     16.93 o 
   5   6  18       12.19       10.50     14.73 o 
   6   6  18        5.73       11.18     16.42 o 
   1   7  18       12.06       10.84     12.02 o 
   2   7  18       14.70        0.00     18.12 o 
   3   7  18        0.11       -4.91     14.22 o 
   4   7  18        0.31       23.87     13.55 o 
   5   7  18        0.57      -10.84     14.73 o 
   0   8  18        2.37        8.13     14.22 o 
   1   8  18        0.86        4.91     14.73 o 
   2   8  18       16.50       18.29     14.56 o 
   3   8  18       14.91       46.39     16.09 o 
   4   8  18        8.91      -18.12     18.12 o 
   1   9  18       12.37       20.66     17.95 o 
   2   9  18        0.69        3.56     14.56 o 
   3   9  18        0.38       30.82     15.24 o 
   0  10  18        3.98        5.42     15.75 o 
   1  10  18        5.67       32.85     12.70 o 
   2  10  18        0.33      -13.88     13.88 o 
   1   1  19        7.54       -4.06     10.33 o 
   2   1  19        6.19        1.35     12.87 o 
   3   1  19       26.17       11.68     15.24 o 
   4   1  19       21.93       -1.52     15.41 o 
   5   1  19       25.90       37.59     14.90 o 
   6   1  19       15.80       14.05     16.26 o 
   0   2  19      131.05      104.49     21.68 o 
   1   2  19       21.67        6.94     13.55 o 
   2   2  19        5.31       24.21     12.53 o 
   3   2  19       21.29       27.94     14.90 o 
   4   2  19       45.83       62.14     16.43 o 
   5   2  19        5.90        0.00     15.75 o 
   6   2  19       12.71       17.61     13.55 o 
   1   3  19        0.35       18.46     10.50 o 
   2   3  19        2.43        0.00     12.87 o 
   3   3  19        1.20       -1.52     13.71 o 
   4   3  19        0.04       12.70     13.04 o 
   5   3  19        7.89       15.07     16.76 o 
   6   3  19        0.06       37.76     13.55 o 
   0   4  19       11.62       15.92     13.55 o 
   1   4  19        1.67       21.84     11.51 o 
   2   4  19        0.18      -13.38     14.39 o 
   3   4  19       38.64       35.56     16.42 o 
   4   4  19       13.87       22.69     16.09 o 
   5   4  19        0.03        8.64     13.88 o 
   6   4  19        2.96      -12.87     16.09 o 
   1   5  19        6.01       13.55     14.05 o 
   2   5  19       15.29       30.82     12.19 o 
   3   5  19        1.05       12.70     12.53 o 
   4   5  19        5.21       25.06     13.88 o 
   5   5  19       20.50       44.19     16.93 o 
   0   6  19        0.15       -6.26     12.87 o 
   1   6  19        1.43        3.22     13.55 o 
   2   6  19        3.92       22.35     13.21 o 
   3   6  19        1.02       13.21     12.36 o 
   4   6  19        3.39       15.58     14.39 o 
   5   6  19        6.83      -15.24     15.24 o 
   1   7  19        0.56        1.69     13.38 o 
   2   7  19        2.69       26.75     13.38 o 
   3   7  19       36.51       43.18     18.46 o 
   4   7  19        4.55      -14.39     15.75 o 
   0   8  19        0.31       12.02     14.05 o 
   1   8  19        0.08      -12.02     15.75 o 
   2   8  19        1.75       10.50     14.22 o 
   3   8  19        0.10       19.81     13.21 o 
   1   9  19        7.56        0.00     15.41 o 
   2   9  19        3.40      -17.95     17.95 o 
   0   0  20       37.53       39.12     14.90 o 
   1   0  20        1.40       -7.28     13.04 o 
   2   0  20       77.15       64.18     19.14 o 
   3   0  20       69.92       63.50     19.30 o 
   4   0  20        5.92       -6.43     15.07 o 
   5   0  20        0.11      -13.71     13.71 o 
   6   0  20        0.09       -5.59     18.29 o 
   1   1  20        0.20      -13.71     13.71 o 
   2   1  20        3.26       12.02     12.87 o 
   3   1  20       17.14       17.10     15.58 o 
   4   1  20       12.12      -17.95     19.98 o 
   5   1  20        6.26       17.27     14.39 o 
   6   1  20        3.03        1.86     16.93 o 
   0   2  20       64.24       27.94     17.27 o 
   1   2  20       27.27       28.11     12.70 o 
   2   2  20        0.03        6.10     13.21 o 
   3   2  20        6.51       15.75     13.21 o 
   4   2  20        3.88        9.82     13.38 o 
   5   2  20        2.83       15.75     13.21 o 
   6   2  20        2.30       37.25     13.21 o 
   1   3  20       15.49       19.64     13.88 o 
   2   3  20       19.81       44.70     15.07 o 
   3   3  20       22.51       55.88     12.87 o 
   4   3  20        0.85       18.46     14.05 o 
   5   3  20       48.18       54.86     18.46 o 
   0   4  20       11.13       10.84     12.02 o 
   1   4  20        8.52       12.36     13.38 o 
   2   4  20        0.82        7.96     13.88 o 
   3   4  20        0.51       -9.82     13.88 o 
   4   4  20        3.37        6.77     13.71 o 
   5   4  20       14.79       10.84     15.92 o 
   1   5  20       13.69       25.57     15.07 o 
   2   5  20        1.67        3.22     13.55 o 
   3   5  20       28.29       23.54     16.26 o 
   4   5  20        0.00        1.69     16.25 o 
   5   5  20        2.73        9.31     15.75 o 
   0   6  20        1.82       18.12     12.02 o 
   1   6  20        0.20       -1.69     13.38 o 
   2   6  20        4.41        3.39     13.38 o 
   3   6  20        4.17       10.50     12.87 o 
   4   6  20        6.70        1.86     16.25 o 
   1   7  20        2.28        1.69     14.22 o 
   2   7  20        0.74       -5.25     14.56 o 
   3   7  20        7.57       -9.14     19.47 o 
   0   8  20        3.13      -14.39     16.93 o 
   1   8  20        0.35      -12.70     13.88 o 
   2   8  20        0.27       -5.59     15.92 o 
   1   1  21       28.54       37.59     15.41 o 
   2   1  21        9.93       -1.52     14.05 o 
   3   1  21       35.69       19.81     15.75 o 
   4   1  21        6.01       15.58     13.71 o 
   5   1  21        7.22        1.86     14.22 o 
   0   2  21       50.13       28.28     19.98 o 
   1   2  21        1.02      -13.88     13.88 o 
   2   2  21       15.59       33.86     15.07 o 
   3   2  21        0.77        0.00     13.55 o 
   4   2  21        1.94        6.94     12.53 o 
   5   2  21        3.32       12.87     15.07 o 
   1   3  21       27.47       37.08     13.55 o 
   2   3  21        0.12        3.22     11.68 o 
   3   3  21        3.95       20.32     16.09 o 
   4   3  21        0.11      -10.67     15.07 o 
   5   3  21        4.43       31.66     15.07 o 
   0   4  21       20.75       37.59     16.42 o 
   1   4  21        7.63       13.21      9.31 o 
   2   4  21       18.55       47.07     12.87 o 
   3   4  21        2.26       -3.39     15.07 o 
   4   4  21        2.47      -15.41     15.41 o 
   1   5  21        1.89      -14.56     14.56 o 
   2   5  21        0.09       10.33     15.24 o 
   3   5  21        2.07      -17.10     17.10 o 
   4   5  21        0.91       -5.59     14.73 o 
   0   6  21        2.23      -13.88     14.56 o 
   1   6  21        0.73       14.05     12.36 o 
   2   6  21        0.08        3.56     12.70 o 
   3   6  21        2.72      -16.09     16.09 o 
   1   7  21        0.32        7.28     13.88 o 
   2   7  21        0.62       14.90     12.36 o 
   0   0  22       15.88       13.21     16.42 o 
   1   0  22        0.48       -5.08     15.58 o 
   2   0  22       44.00       38.95     14.22 o 
   3   0  22        9.41       22.69     14.22 o 
   4   0  22        1.61      -15.07     15.07 o 
   1   1  22        2.31       -6.60     13.21 o 
   2   1  22        0.13        1.69     12.70 o 
   3   1  22        0.02        0.00     14.22 o 
   4   1  22        2.80       -1.86     13.38 o 
   0   2  22       43.49       50.29     18.29 o 
   1   2  22        6.17       35.39     15.07 o 
   2   2  22        0.83       -8.64     16.42 o 
   3   2  22       14.96       12.36     13.88 o 
   4   2  22        0.25       14.73     13.88 o 
   1   3  22        0.72       10.33     12.53 o 
   2   3  22        7.16        6.94     16.42 o 
   3   3  22        9.58       39.62     16.93 o 
   4   3  22        0.64       13.04     13.88 o 
   0   4  22        7.06       26.08     15.07 o 
   1   4  22        0.31      -14.90     14.90 o 
   2   4  22        0.01        7.11     14.22 o 
   3   4  22        1.97       11.01     14.90 o 
   1   5  22        3.68       -7.28     16.76 o 
   2   5  22        0.37        3.73     15.07 o 
   0   6  22        4.61       24.04     17.61 o 
   1   6  22        0.01        1.86     15.24 o 
   1   1  23        1.71       14.22     14.05 o 
   2   1  23        0.50      -16.25     17.44 o 
   3   1  23        1.71       13.04     15.24 o 
   0   2  23        5.03       24.89     15.41 o 
   1   2  23        3.35        5.42     16.09 o 
   2   2  23        5.13       11.01     16.76 o 
   3   2  23        7.47        5.59     15.58 o 
   1   3  23        0.13       -5.42     15.75 o 
   2   3  23        2.67       -5.59     15.41 o 
   0   4  23       14.20        5.59     18.96 o 
   1   4  23        1.35      -11.18     18.29 o 
   0   0  24        0.14       16.76     11.68 o 
                                                 
